# Supplementary material for: Involvement of Histone Acetylation of Sox17 and Foxa2 Promoters during Mouse Definitive Endoderm Differentiation Revealed by MicroRNA Profiling
Source: PLoS One. 2011 Nov 23;6(11):e27965. doi: 10.1371/journal.pone.0027965 (PMC3223193; doi:10.1371/journal.pone.0027965)
Supplement: Table S2 — Differentially expressed genes in all samples. Mouse ESCs were treated with 100 ng/ml Activin A, 50 ng/ml Wnt3a, or 100 ng/ml plus 50 ng/ml Wnt3a, and the samples were collected and profiled at 1 day, 3 days, and 5 days after treatment. The differentially expressed miRNAs were identified by using ANOVA test under FDR <0.05. Total of 386 differentially expressed miRNAs were identified. (XLS) [file pone.0027965.s010.xls]

## Sheet: Oneway ANOVA P=0.05_Filtered on
Table S2. differentially expressed genes in all samples
SystematicName	3a-1_1d	3a-2_1d	3a-3_1d	3a-1_3d	3a-2_3d	3a-3_3d	3a-1_5d	3a-2_5d	3a-3_5d	A+3a-1_1d	A+3a-2_1d	A+3a-3_1d	A+3a-1_3d	A+3a-2_3d	A+3a-3_3d	A+3a-1_5d	A+3a-2_5d	A+3a-3_5d	A-1_1d	A-2_1d	A-3_1d	A-1_3d	A-2_3d	A-3_3d	A-1_5d	A-2_5d	A-3_5d	B27-1_1d	B27-2_1d	B27-3_1d	B27-1_3d	B27-2_3d	B27-3_3d	B27-1_5d	B27-2_5d	B27-3_5d	ES-1	ES-2	ES-3	Corrected p-value	p-value
mmu-miR-30d	5.4416	5.19974	5.39654	5.13402	5.13402	5.13402	6.94916	5.94101	5.8883	5.61593	5.57118	5.55151	4.96329	5.05079	4.99491	4.96329	5.03446	5.13402	0.583747	5.38075	5.61593	4.48884	4.85055	4.3396	4.99491	5.11278	5.07404	0.770666	5.27682	4.58699	5.30269	5.2266	5.07404	6.18037	6.13622	6.0862	0.698802	0.778834	5.25185	0.0496146	0.0460707
mmu-miR-7a*	0.491711	0.321593	0.505147	1.78366	0.0949029	1.57715	0.0179283	0.964464	0.658312	0.518959	0.485143	0.360924	0.144736	0.0678117	0.0341621	0.056529	0.0539858	0.0395748	0.583747	0.402392	0.540175	0.122682	0.114415	0.0839623	0.673067	0.00863695	0.025994	0.770666	0.390287	0.591178	0.0805039	0.294505	1.92759	0.775667	1.43468	1.59568	0.698802	0.778834	0.402392	0.0495853	0.0459254
mmu-miR-703	0.491711	0.321593	0.505147	0.0539858	0.0949029	0.0517521	1.68374	0	0.00462898	0.518959	0.485143	0.360924	0.144736	0.0678117	0.0341621	0.056529	0.0539858	0.0395748	0.583747	0.402392	0.540175	0.122682	0.114415	0.0839623	0.00863695	0.00863695	0.025994	0.770666	0.390287	0.591178	0.0805039	0.294505	0.0739789	0.0151774	0.0233966	0.025994	0.698802	0.778834	0.402392	0.0480672	0.0444049
mmu-miR-878-3p	0.491711	0.321593	0.505147	0.0539858	0.0949029	0.0517521	2.3029	0.0461499	0.00462898	0.518959	0.485143	0.360924	0.144736	0.0678117	0.0341621	2.24452	0.0539858	0.0395748	0.583747	0.402392	0.540175	0.122682	0.114415	0.0839623	0.00863695	0.00863695	2.76239	0.770666	0.390287	0.591178	1.55728	0.294505	1.99416	0.0151774	1.66166	0.025994	0.698802	4.80994	4.62893	0.0476044	0.043864
mmu-miR-15a	7.70843	7.67496	7.70843	7.97116	7.90936	7.90936	6.99472	8.43204	8.04585	7.76986	7.67496	7.76986	7.47714	7.4264	7.505	7.505	7.45358	7.39603	7.67496	7.76986	7.80381	7.67496	7.67496	7.83382	7.37464	7.37464	7.505	7.86721	7.76986	7.80381	7.73766	7.86721	7.58859	7.97116	7.97116	7.97116	7.26095	7.52907	7.4264	0.0401268	0.0368784
mmu-miR-484	4.90769	5.03446	4.62893	3.84391	3.89051	3.29291	4.99491	4.08655	3.69648	4.90769	4.99491	4.60885	4.30692	4.71596	4.3396	3.69648	4.14977	4.32145	4.60885	4.62893	4.71596	4.14977	4.16821	3.87009	4.08655	4.32145	3.89051	0.770666	4.36445	4.87288	3.84391	3.14749	3.48224	3.89051	3.82622	3.85716	0.698802	0.778834	4.28972	0.0385658	0.035352
mmu-miR-684	0.491711	0.321593	0.505147	0.0539858	0.0949029	0.0517521	0.0179283	0	0.00462898	0.518959	0.485143	0.360924	0.144736	0.0678117	0.0341621	0.056529	0.0539858	0.0395748	0.583747	0.402392	0.540175	0.122682	0.114415	0.0839623	0.00863695	0.00863695	0.025994	0.770666	4.26562	0.591178	0.0805039	0.294505	0.0739789	0.0151774	0.0233966	0.025994	0.698802	0.778834	0.402392	0.038478	0.0351799
mcmv-miR-M95-1-3p	0.491711	0.321593	0.505147	0.0539858	0.0949029	0.0517521	1.55728	0.131101	0.257204	0.518959	0.485143	0.360924	0.144736	0.0678117	0.0341621	0.056529	0.0539858	0.0395748	0.583747	0.402392	0.540175	0.122682	0.114415	0.0839623	0.658312	0.595268	1.19937	0.770666	0.390287	0.591178	0.0805039	0.294505	0.0739789	1.08928	0.0233966	1.53823	0.698802	0.778834	0.402392	0.0372777	0.0339937
mmu-miR-450b-3p	0.491711	0.321593	0.505147	0.0539858	0.0949029	0.0517521	0.0179283	0.0738249	0.150795	0.518959	0.485143	0.360924	0.144736	0.0678117	0.0341621	0.056529	0.0539858	0.0395748	0.583747	0.402392	0.540175	0.122682	0.114415	1.78366	0.00863695	0.244267	0.025994	0.770666	0.390287	0.591178	0.0805039	0.294505	0.0739789	0.0151774	0.0233966	0.025994	0.698802	0.778834	0.402392	0.0371347	0.0337749
mmu-miR-126-3p	0.491711	4.90769	4.30692	4.12726	4.16821	4.16821	2.22712	2.89954	3.21174	5.51169	4.12726	5.03446	4.56681	4.24689	4.28972	4.08655	4.19245	3.87009	5.8581	5.39654	4.82975	4.87288	4.55035	4.93956	4.16821	3.85716	4.24689	0.770666	5.25185	4.52958	4.19245	4.52958	4.52958	3.19362	3.50706	3.27498	0.698802	0.778834	3.69648	0.0351331	0.0318707
mmu-miR-135b	8.11848	8.0799	8.0799	8.21863	8.18197	8.28966	5.99163	7.80381	7.83382	7.90936	7.97116	7.93389	7.76986	7.73766	7.80381	7.86721	7.86721	8.04585	7.86721	7.73766	7.83382	7.61606	7.58859	7.70843	8.0799	8.04585	7.90936	7.93389	7.90936	8.04585	7.83382	7.83382	7.73766	7.64842	7.70843	7.67496	7.39603	7.61606	7.47714	0.0339376	0.0307054
mmu-miR-291b-5p	4.30692	2.70332	3.61661	2.4401	2.21618	2.40595	3.21174	1.81464	2.58224	0.518959	4.30692	3.59514	2.74197	2.89954	3.21174	1.95051	2.88129	3.82622	0.583747	0.402392	3.82622	2.83914	2.89954	2.06982	2.76239	2.88129	2.15515	0.770666	0.390287	0.591178	2.76239	0.294505	2.66672	3.12371	2.24452	2.76239	0.698802	0.778834	0.402392	0.0304551	0.0274821
mmu-miR-33	0.491711	0.321593	0.505147	0.0539858	0.0949029	0.0517521	1.18111	4.48884	1.08928	0.518959	0.485143	0.360924	0.144736	0.0678117	0.0341621	1.68374	1.97023	0.0395748	0.583747	0.402392	0.540175	0.122682	2.332	0.0839623	1.52336	1.52336	1.43468	0.770666	0.390287	0.591178	0.0805039	0.294505	0.0739789	0.0151774	0.0233966	0.025994	0.698802	0.778834	0.402392	0.0279264	0.0251337
mmu-miR-466f-3p	3.61661	2.9179	3.85716	2.08514	1.97023	1.45265	2.01186	0.59833	1.27861	3.89051	3.71662	3.00708	2.37678	2.332	2.13186	1.53823	1.57715	1.53823	0.583747	3.33513	3.89051	2.13186	2.06982	2.04514	1.68374	1.7655	2.06982	0.770666	3.19362	4.10996	1.78366	0.294505	1.7655	0.673067	1.25749	1.08928	0.698802	0.778834	3.24248	0.0277912	0.0249459
mmu-miR-148a	6.50034	6.52097	6.57975	6.57975	6.5391	6.57975	4.26562	6.56145	6.41059	6.50034	6.57975	6.5391	6.78872	6.6855	6.7363	6.92962	6.97282	7.07175	6.92962	6.90694	6.57975	6.85401	6.83147	6.92962	6.85401	6.83147	6.7363	6.97282	6.72085	6.7613	6.30514	6.18037	6.26784	6.26784	6.41059	6.33808	6.18037	6.45632	6.26784	0.0246258	0.022046
mmu-miR-1187	5.65399	5.71868	5.61593	6.24877	6.20604	6.56145	7.76986	5.83855	5.4416	5.59301	5.63319	5.61593	5.38075	4.99491	5.05079	4.99491	5.19974	5.69283	4.80994	4.4585	5.15318	5.8581	5.94101	5.8883	5.39654	4.87288	5.57118	0.770666	5.39654	4.99491	6.39046	6.70372	6.6855	5.69283	5.8883	5.8581	6.28786	5.51169	6.32426	0.0239621	0.0213947
mmu-miR-1892	4.19245	4.55035	4.32145	5.52283	5.57118	5.41768	6.72085	5.13402	5.39654	0.518959	4.36445	3.99446	5.52283	5.74095	5.48745	5.63319	5.15318	4.50891	5.71868	5.48745	0.540175	5.48745	5.55151	5.71868	5.67461	5.69283	5.94101	0.770666	5.57118	0.591178	5.65399	5.67461	5.65399	5.94101	6.01445	5.59301	6.39046	6.1527	6.0862	0.0232738	0.0207248
mmu-miR-423-5p	4.14977	4.96329	4.60885	3.90943	4.36445	4.24689	5.55151	3.40776	4.19245	4.55035	4.71596	4.55035	4.50891	4.36445	4.26562	4.10996	3.90943	4.12726	5.15318	4.16821	0.540175	4.56681	4.28972	4.26562	4.32145	4.26562	4.26562	0.770666	4.08655	0.591178	4.32145	3.89051	4.71596	4.48884	4.50891	4.52958	0.698802	0.778834	3.84391	0.0230825	0.0204995
mmu-miR-30c-2*	0.491711	0.321593	0.505147	0.0539858	0.0949029	0.0517521	1.53823	0.0742505	0.00462898	0.518959	0.485143	0.360924	0.144736	0.0678117	0.0341621	0.056529	0.0539858	0.0395748	0.583747	0.402392	0.540175	0.122682	0.114415	0.0839623	0.00863695	0.00863695	0.025994	0.770666	0.390287	0.591178	0.0805039	0.294505	0.0739789	0.0151774	0.0233966	0.025994	0.698802	0.778834	0.402392	0.0207664	0.0183931
mmu-miR-15b*	0.491711	2.66672	0.505147	1.41259	1.81464	1.41259	0.0179283	0.765473	1.25749	0.518959	0.485143	0.360924	2.06982	1.53823	1.0601	1.19937	1.18111	1.19937	0.583747	0.402392	0.540175	2.04514	1.92759	2.01186	1.43468	0.658312	0.775667	0.770666	0.390287	0.591178	1.7655	0.294505	1.78366	0.964464	1.34973	1.18111	0.698802	0.778834	0.402392	0.020393	0.0180138
mmu-miR-1904	7.61606	7.39603	7.4264	7.58859	7.39603	7.39603	8.8516	7.04524	7.18648	7.70843	7.83382	7.505	7.64842	7.18648	6.97282	7.73766	7.11277	6.90694	7.70843	7.58859	7.64842	7.37464	7.23451	7.61606	7.04524	6.97282	7.97116	7.58859	7.86721	7.67496	7.67496	7.67496	7.55566	7.16266	7.80381	7.4264	9.02127	8.47831	8.57948	0.0179846	0.0158436
mmu-miR-93*	0.491711	0.321593	0.505147	0.0539858	0.0949029	0.0517521	0.604374	0.0528307	0.138066	0.518959	0.485143	0.360924	0.144736	0.0678117	0.0341621	0.056529	0.0539858	0.736604	0.583747	0.402392	0.540175	0.122682	0.114415	0.0839623	0.240935	0.260018	0.658312	0.770666	0.390287	0.591178	0.0805039	0.294505	0.0739789	0.0151774	0.0233966	0.59833	0.698802	0.778834	0.402392	0.0176352	0.0154938
mcmv-miR-m108-2-5p.2	0.491711	0.321593	0.505147	0.0539858	0.0949029	0.0517521	1.0601	0.150795	0.00462898	0.518959	0.485143	0.360924	0.144736	0.0678117	0.0341621	0.056529	0.0539858	0.0395748	0.583747	0.402392	0.540175	0.122682	0.114415	0.0839623	0.00863695	0.411359	0.025994	0.770666	0.390287	0.591178	0.0805039	0.294505	0.0739789	0.665556	0.0233966	0.025994	0.698802	0.778834	0.402392	0.0176352	0.0154812
mmu-miR-181a-1*	0.491711	0.321593	0.505147	0.0539858	0.0949029	0.0517521	0.0179283	1.66166	0.244267	0.518959	0.485143	0.360924	0.144736	0.0678117	0.0341621	0.056529	0.0539858	0.0395748	0.583747	0.402392	0.540175	0.122682	0.114415	0.0839623	0.00863695	0.00863695	0.025994	0.770666	0.390287	0.591178	0.0805039	0.294505	0.0739789	0.0151774	0.0233966	0.025994	0.698802	0.778834	0.402392	0.0174322	0.0152324
mmu-miR-470	0.491711	0.321593	0.505147	0.0539858	0.0949029	0.0517521	1.41259	0	0.00462898	0.518959	0.485143	0.360924	0.144736	0.0678117	0.0341621	0.056529	0.0539858	0.0395748	0.583747	0.402392	0.540175	0.122682	0.114415	0.0839623	0.00863695	0.00863695	0.025994	0.770666	0.390287	0.591178	0.0805039	0.294505	0.0739789	0.0151774	0.0233966	0.025994	0.698802	0.778834	0.402392	0.0151938	0.0132403
mmu-miR-26b	7.07175	7.07175	7.04524	7.21336	7.18648	7.2883	4.36445	7.73766	8.00643	7.16266	7.02215	7.02215	7.52907	7.47714	7.52907	7.76986	7.76986	7.76986	7.11277	6.99472	7.07175	7.39603	7.26095	7.37464	7.97116	7.90936	7.80381	7.09302	7.13804	7.09302	7.21336	7.18648	7.31355	8.00643	8.0799	8.04585	5.27682	6.37697	5.77182	0.0146691	0.0127482
mmu-miR-671-5p	5.77182	5.65399	5.83855	7.09302	6.88338	6.6855	7.83382	6.65865	6.78872	6.0862	6.0365	5.57118	6.4736	6.50034	6.30514	6.6855	6.13622	5.81647	0.583747	5.71868	5.8581	6.42363	6.4736	6.6855	6.41059	6.42363	6.92962	5.25185	5.83855	5.99163	7.02215	7.45358	7.18648	7.18648	7.67496	7.23451	6.0365	5.96642	6.0606	0.0129547	0.0112274
mmu-miR-101a	4.71596	5.25185	5.25185	5.27682	5.19974	5.19974	5.38075	6.60303	5.61593	4.30692	0.485143	4.93956	5.67461	5.46318	5.79872	6.18037	6.0606	5.99163	4.36445	4.10996	0.540175	5.71868	5.81647	6.01445	6.20604	6.33808	6.13622	0.770666	5.11278	0.591178	5.11278	5.19974	4.36445	5.52283	5.51169	5.41768	4.71596	0.778834	5.36038	0.012744	0.0110144
mmu-miR-433	4.28972	3.99446	4.36445	4.19245	4.48884	4.36445	4.48884	2.42216	2.28928	4.87288	4.80994	4.19245	4.52958	4.28972	4.58699	3.19362	3.33513	4.36445	5.05079	4.58699	0.540175	5.05079	4.93956	4.96329	4.30692	4.12726	3.3217	0.770666	4.21389	0.591178	4.52958	4.62893	4.80994	2.35985	2.4401	2.37678	0.698802	0.778834	3.71662	0.0123255	0.0106234
mmu-miR-328	0.491711	0.321593	0.505147	0.0539858	0.0949029	0.0517521	1.78366	0.152007	0.665556	0.518959	0.485143	0.360924	0.144736	2.19035	1.57715	0.056529	1.55728	1.82561	0.583747	0.402392	0.540175	0.122682	0.114415	0.0839623	0.785404	1.18111	1.25749	0.770666	0.390287	0.591178	0.0805039	0.294505	0.0739789	1.18111	1.81464	1.7655	0.698802	0.778834	0.402392	0.0113419	0.0097486
mmu-miR-708	0.491711	0.321593	0.505147	0.0539858	0.0949029	0.0517521	1.95051	0.401944	1.0601	0.518959	0.485143	0.360924	0.144736	0.0678117	0.0341621	0.056529	0.0539858	0.0395748	0.583747	0.402392	0.540175	0.122682	0.114415	0.0839623	0.00863695	0.25123	0.025994	0.770666	0.390287	4.36445	0.0805039	0.294505	0.0739789	1.78366	1.95051	1.92759	0.698802	0.778834	0.402392	0.0108899	0.00933423
mmu-miR-486	0.491711	0.321593	0.505147	0.0539858	0.0949029	1.81464	3.19362	2.37678	2.13186	0.518959	0.485143	0.360924	0.144736	2.52956	2.25849	0.056529	1.45265	2.22712	0.583747	0.402392	0.540175	0.122682	0.114415	2.17575	2.35985	2.31627	2.40595	0.770666	0.390287	0.591178	3.21174	0.294505	0.0739789	2.76239	2.58224	2.58224	0.698802	0.778834	0.402392	0.00990905	0.00846987
mmu-miR-211	0.491711	2.65263	0.505147	0.0539858	0.0949029	0.0517521	0.0179283	0	0.00462898	0.518959	0.485143	0.360924	0.144736	0.0678117	0.0341621	0.056529	0.0539858	0.0395748	0.583747	0.402392	0.540175	0.122682	0.114415	0.0839623	0.00863695	0.00863695	0.025994	0.770666	0.390287	0.591178	0.0805039	0.294505	0.0739789	0.0151774	0.0233966	0.025994	0.698802	0.778834	0.402392	0.009576	0.0081624
mmu-miR-92a*	0.491711	0.321593	0.505147	2.3457	2.55293	2.3029	0.370305	0	0.11624	0.518959	0.485143	0.360924	0.144736	0.0678117	0.775667	0.056529	0.0539858	0.0395748	0.583747	4.26562	0.540175	0.122682	0.114415	0.0839623	0.00863695	0.248482	0.025994	0.770666	3.12371	0.591178	2.25849	0.294505	2.24452	0.0151774	0.0233966	0.025994	0.698802	0.778834	0.402392	0.00947958	0.00805764
mmu-miR-342-5p	0.491711	0.321593	0.505147	0.0539858	0.0949029	0.0517521	0.59833	0.23809	0.246359	0.518959	0.485143	0.360924	0.144736	0.0678117	0.0341621	0.056529	0.0539858	0.0395748	0.583747	0.402392	0.540175	0.122682	0.114415	0.0839623	0.26258	0.240935	0.025994	0.770666	0.390287	0.591178	1.41259	0.294505	0.0739789	0.465473	0.964464	0.758232	0.698802	0.778834	0.402392	0.00924855	0.00783925
mmu-miR-463*	0.491711	0.321593	0.505147	0.0539858	0.0949029	0.0517521	0.0179283	0	0.00462898	0.518959	0.485143	0.360924	0.144736	0.0678117	0.0341621	0.056529	0.0539858	0.0395748	0.583747	0.402392	0.540175	0.122682	0.114415	1.57715	0.00863695	0.00863695	0.025994	0.770666	0.390287	0.591178	0.0805039	0.294505	0.0739789	0.0151774	0.0233966	0.025994	0.698802	0.778834	0.402392	0.00903181	0.00763403
mmu-miR-337-3p	5.39654	5.41768	5.48745	6.01445	6.01445	6.11235	2.56425	5.57118	5.67461	5.48745	5.48745	5.27682	6.01445	5.77182	5.8581	5.81647	5.79872	5.77182	5.65399	5.4416	5.59301	6.0365	5.83855	6.13622	5.99163	5.94101	5.91817	5.03446	5.33328	5.59301	6.28786	6.13622	6.18037	5.59301	5.69283	5.74095	4.58699	4.85055	3.85716	0.00804054	0.00677703
mmu-miR-128	4.80994	5.33328	5.03446	4.26562	4.30692	4.50891	2.88129	3.12371	3.99446	5.74095	5.51169	5.63319	4.21389	3.29291	3.48224	3.33513	3.24248	3.3217	5.8883	5.74095	4.93956	4.28972	4.24689	4.24689	3.40776	3.29291	3.50706	0.770666	5.63319	5.39654	4.3396	4.56681	4.58699	3.82622	4.12726	3.90943	0.698802	0.778834	4.21389	0.00760311	0.00639023
mmu-miR-142-3p	0.491711	0.321593	0.505147	0.0539858	0.0949029	0.0517521	0.0179283	0.127915	0.00462898	0.518959	0.485143	0.360924	0.144736	0.0678117	0.0341621	0.056529	0.0539858	0.0395748	0.583747	0.402392	0.540175	0.122682	0.114415	0.0839623	0.00863695	0.00863695	0.025994	0.770666	0.390287	0.591178	0.0805039	0.294505	0.0739789	0.0151774	0.0233966	0.025994	0.698802	0.778834	3.33513	0.00733402	0.0061466
mmu-miR-696	0.491711	0.321593	0.505147	0.0539858	0.0949029	0.0517521	0.465473	0	0.00462898	0.518959	0.485143	0.360924	0.144736	0.0678117	0.0341621	0.056529	0.0539858	0.0395748	0.583747	0.402392	0.540175	0.122682	0.114415	0.0839623	0.00863695	0.00863695	0.025994	0.770666	0.390287	0.591178	0.0805039	0.294505	0.0739789	0.0151774	0.0233966	0.025994	0.698802	0.778834	3.16085	0.00674375	0.00563585
mmu-miR-338-3p	0.491711	0.321593	0.505147	0.0539858	0.0949029	0.0517521	0.0179283	1.55728	0.377283	0.518959	0.485143	0.360924	0.144736	0.0678117	0.0341621	0.056529	0.0539858	0.0395748	0.583747	0.402392	0.540175	0.122682	0.114415	0.0839623	0.00863695	0.00863695	0.025994	0.770666	0.390287	0.591178	0.0805039	0.294505	0.0739789	0.0151774	0.0233966	0.025994	0.698802	0.778834	0.402392	0.00645163	0.00537636
mmu-miR-667	3.48224	0.321593	0.505147	2.42216	1.7655	2.52956	3.85716	1.99416	2.27766	3.87009	0.485143	0.360924	3.26249	3.48224	3.14749	2.56425	2.99059	3.00708	0.583747	0.402392	0.540175	2.55293	2.72129	2.37678	2.65263	2.72129	2.66672	0.770666	0.390287	0.591178	2.83914	0.294505	2.65263	2.74197	2.76239	2.74197	0.698802	0.778834	0.402392	0.00548849	0.00456068
mmu-miR-151-5p	6.30514	6.20604	6.22742	6.28786	6.26784	6.41059	5.57118	6.26784	6.62407	6.4736	6.41059	6.30514	5.99163	5.99163	5.91817	5.91817	6.01445	6.18037	6.56145	6.6855	6.28786	6.18037	6.20604	6.22742	6.1527	6.13622	6.0862	6.60303	6.45632	6.5391	6.41059	6.36177	6.52097	6.70372	6.70372	6.72085	5.65399	6.41059	6.30514	0.005477	0.00453809
mmu-miR-145	0.491711	0.321593	0.505147	0.0539858	0.0949029	0.0517521	1.08928	0	0.00462898	0.518959	0.485143	0.360924	0.144736	0.0678117	0.0341621	0.056529	0.0539858	0.0395748	0.583747	0.402392	0.540175	0.122682	0.114415	0.0839623	0.00863695	0.401944	0.025994	0.770666	0.390287	0.591178	0.0805039	0.294505	0.0739789	0.0151774	0.0233966	0.025994	0.698802	0.778834	0.402392	0.00494875	0.00408861
mmu-miR-203	0.491711	0.321593	0.505147	0.0539858	0.0949029	0.0517521	0.0179283	0	0.00462898	0.518959	0.485143	0.360924	0.144736	0.0678117	1.19937	0.056529	0.0539858	0.0395748	0.583747	0.402392	0.540175	0.122682	0.114415	0.0839623	0.595268	0.469643	0.025994	0.770666	0.390287	0.591178	0.0805039	0.294505	0.0739789	0.0151774	0.0233966	0.025994	0.698802	0.778834	0.402392	0.00474373	0.00390793
mmu-miR-32	0.491711	0.321593	0.505147	0.0539858	1.53823	1.0601	0.0179283	5.51169	2.3029	0.518959	0.485143	0.360924	1.95051	1.57715	2.08514	2.3457	2.42216	1.68374	0.583747	0.402392	0.540175	2.74197	2.65263	2.3029	2.39288	2.67914	2.10438	0.770666	0.390287	0.591178	0.0805039	0.294505	0.0739789	1.84863	0.0233966	0.578956	0.698802	0.778834	0.402392	0.00443116	0.00363988
mmu-miR-697	0.491711	0.321593	0.505147	3.73333	3.85716	3.87009	5.27682	2.25849	2.24452	0.518959	0.485143	0.360924	4.12726	2.21618	1.66166	3.90943	3.00708	2.35985	5.11278	4.80994	0.540175	2.99059	2.35985	3.40776	2.4401	2.24452	4.82975	0.770666	5.38075	0.591178	4.36445	2.58224	3.24248	2.37678	3.99446	3.21174	6.5391	6.22742	6.1527	0.00350114	0.00286073
mmu-miR-677	0.491711	0.321593	0.505147	0.0539858	0.0949029	0.0517521	0.0179283	1.04115	0.121015	0.518959	0.485143	0.360924	0.144736	0.0678117	0.0341621	0.056529	0.0539858	0.0395748	0.583747	0.402392	0.540175	0.122682	0.114415	0.0839623	0.604374	0.377283	0.025994	0.770666	0.390287	0.591178	0.0805039	0.294505	0.0739789	0.0151774	0.0233966	0.025994	0.698802	0.778834	0.402392	0.00350114	0.0028676
mmu-miR-582-5p	0.491711	0.321593	0.505147	0.0539858	0.0949029	0.0517521	0.0179283	2.01186	1.53823	0.518959	0.485143	0.360924	0.144736	0.0678117	0.0341621	0.056529	0.0539858	0.0395748	0.583747	0.402392	0.540175	0.122682	0.114415	0.0839623	0.00863695	0.00863695	0.025994	0.770666	0.390287	0.591178	0.0805039	0.294505	0.0739789	0.0151774	0.0233966	0.025994	0.698802	0.778834	0.402392	0.00231609	0.00188595
mmu-miR-673-5p	0.491711	0.321593	0.505147	0.0539858	0.0949029	0.0517521	0.578956	0.0439383	0.00462898	0.518959	0.485143	0.360924	0.144736	1.45265	0.849188	0.056529	0.0539858	0.0395748	0.583747	0.402392	0.540175	0.122682	0.114415	0.0839623	0.314477	0.26258	0.025994	0.770666	0.390287	0.591178	0.0805039	0.294505	0.0739789	0.0151774	0.0233966	0.025994	0.698802	0.778834	0.402392	0.00228309	0.00185365
mmu-miR-140	6.0365	5.81647	5.81647	5.46318	5.4416	5.36038	5.11278	5.67461	5.65399	5.94101	5.81647	5.8883	5.27682	5.41768	5.27682	5.33328	5.51169	5.41768	5.91817	6.0606	5.91817	5.33328	5.63319	5.59301	5.33328	5.38075	5.46318	6.11235	5.8581	5.8883	5.39654	5.48745	5.39654	5.83855	5.79872	5.77182	4.90769	6.0606	5.8581	0.00228309	0.0018501
mcmv-miR-m88-1*	0.491711	0.321593	0.505147	1.99416	0.0949029	1.97023	3.26249	2.21618	2.04514	0.518959	0.485143	0.360924	0.144736	2.9179	2.4401	2.06982	2.332	2.25849	0.583747	0.402392	0.540175	0.122682	2.37678	0.0839623	2.08514	2.42216	2.43113	0.770666	0.390287	0.591178	2.31627	0.294505	3.16085	2.88129	2.9179	2.70332	0.698802	0.778834	0.402392	0.00228301	0.00184271
mmu-miR-7b	0.491711	0.321593	0.505147	0.0539858	0.0949029	0.0517521	0.0179283	0.244267	0.469643	0.518959	0.485143	0.360924	0.144736	1.78366	1.7655	0.056529	0.0539858	0.0395748	0.583747	0.402392	0.540175	0.122682	0.114415	0.0839623	0.411359	0.465473	0.025994	0.770666	0.390287	0.591178	0.0805039	0.294505	0.0739789	0.0151774	0.0233966	0.025994	0.698802	0.778834	0.402392	0.00217345	0.00174911
mmu-miR-28	4.52958	4.12726	4.4585	4.14977	4.32145	3.99446	2.27766	3.27498	3.90943	4.82975	4.48884	4.28972	3.87009	3.89051	3.61661	4.30692	4.36445	4.26562	0.583747	4.71596	0.540175	4.08655	4.12726	4.08655	3.99446	3.99446	4.32145	5.30269	4.28972	4.71596	4.16821	3.85716	4.48884	3.99446	4.10996	3.99446	0.698802	0.778834	3.3217	0.00198451	0.00159233
mmu-miR-223	4.16821	3.50706	0.505147	1.95051	0.0949029	1.68374	3.29291	1.84863	2.37678	4.48884	4.16821	3.48224	3.19362	3.27498	2.9179	2.55293	2.67914	3.85716	0.583747	0.402392	0.540175	0.122682	2.17575	0.0839623	2.52956	2.55293	2.72129	0.770666	0.390287	0.591178	0.0805039	0.294505	2.83914	2.72129	2.88129	2.89954	0.698802	0.778834	3.50706	0.00181103	0.00144883
mmu-miR-15b	10.0024	10.0024	10.0024	9.80026	9.80026	9.80026	7.70843	9.49869	10.1121	10.0024	10.0024	10.0024	9.49869	9.49869	9.43218	9.57838	9.57838	9.57838	10.2519	10.2519	10.0024	9.57838	9.49869	9.49869	9.57838	9.57838	9.57838	10.2519	10.2519	10.2519	9.57838	9.49869	10.0024	10.6633	10.8074	10.6633	9.10904	9.57838	9.57838	0.00172146	0.00137307
mmu-miR-673-3p	0.491711	0.321593	0.505147	0.0539858	0.0949029	0.0517521	0.0179283	0	0.00462898	0.518959	0.485143	0.360924	0.144736	0.0678117	0.0341621	0.056529	0.0539858	0.0395748	0.583747	0.402392	0.540175	0.122682	0.114415	0.0839623	0.00863695	0.00863695	0.025994	0.770666	0.390287	0.591178	0.0805039	0.294505	1.43468	0.0151774	0.0233966	0.025994	0.698802	0.778834	0.402392	0.0015702	0.00124868
mmu-miR-149	5.61593	5.27682	5.59301	5.36038	5.52283	5.46318	6.0606	5.27682	5.74095	5.39654	5.79872	5.71868	5.4416	5.55151	5.36038	4.71596	5.11278	5.74095	0.583747	4.96329	5.36038	5.4416	5.41768	5.2266	5.30269	5.36038	5.13402	0.770666	4.32145	4.55035	5.71868	5.65399	5.94101	6.11235	6.0862	6.18037	0.698802	0.778834	3.73333	0.00145848	0.00115637
mmu-miR-872	0.491711	4.80994	0.505147	5.05079	5.09273	5.05079	4.21389	5.48745	5.46318	4.32145	0.485143	3.84391	4.24689	4.12726	4.24689	4.50891	4.4585	4.48884	0.583747	4.30692	0.540175	4.82975	4.48884	4.56681	4.58699	4.28972	4.52958	0.770666	3.71662	0.591178	5.17131	5.09273	5.27682	5.77182	5.77182	5.83855	0.698802	0.778834	3.59514	0.00135012	0.00106724
mmu-miR-466i	5.07404	4.50891	4.99491	2.39288	2.74197	2.4401	1.97023	1.97023	2.39288	5.07404	5.03446	4.62893	2.99059	2.56425	3.22854	2.27766	2.3457	2.21618	4.55035	4.50891	5.09273	2.65263	2.52956	2.52956	2.55293	2.58224	2.19035	0.770666	4.4585	4.93956	2.39288	0.294505	2.52956	1.92759	2.13186	2.08514	0.698802	0.778834	4.55035	0.00134835	0.00106263
mmu-miR-99b*	0.491711	0.321593	0.505147	3.59514	2.56425	2.55293	2.58224	1.57715	1.78366	0.518959	0.485143	0.360924	2.08514	2.39288	1.97023	2.65263	2.13186	2.10438	5.57118	3.85716	0.540175	2.9179	2.88129	3.3217	2.37678	2.3029	2.58224	0.770666	3.48224	5.79872	3.69648	4.10996	3.69648	1.7655	2.27766	2.332	6.30514	4.90769	4.30692	0.00118123	0.000928107
mmu-miR-222	0.491711	3.84391	4.26562	0.0539858	0.0949029	0.0517521	4.24689	1.82561	2.22712	0.518959	0.485143	4.24689	3.48224	4.10996	4.14977	2.88129	2.89954	2.89954	0.583747	0.402392	0.540175	3.00708	3.14749	2.67914	4.28972	4.36445	3.61661	0.770666	0.390287	0.591178	2.10438	0.294505	0.0739789	2.4401	2.37678	2.53924	0.698802	0.778834	3.82622	0.00111152	0.00087069
mmu-miR-18a*	3.85716	2.99059	3.99446	3.61661	3.84391	3.59514	3.12371	3.14749	3.27498	4.10996	3.82622	3.26249	3.12371	2.86356	2.66672	2.53924	2.53924	2.52956	0.583747	3.27498	4.12726	3.48224	3.40776	3.27498	2.88129	2.66672	2.9179	0.770666	3.90943	0.591178	3.89051	4.36445	3.59514	3.61661	3.84391	3.69648	0.698802	0.778834	0.402392	0.000909462	0.000710246
mmu-miR-19a	8.04585	8.28966	7.97116	8.96879	9.02127	9.02127	8.43204	10.4562	9.10904	7.86721	7.64842	8.00643	8.00643	7.97116	8.0799	8.52246	8.67733	8.28966	8.47831	8.25621	8.18197	8.8516	8.96879	9.02127	8.67733	8.77467	8.52246	8.32899	8.21863	8.28966	8.77467	8.8516	7.86721	8.8516	8.57948	8.63074	8.43204	8.39046	8.43204	0.000841338	0.000655042
mmu-miR-409-5p	4.08655	4.60885	0.505147	5.67461	5.67461	5.65399	5.41768	4.56681	4.99491	0.518959	0.485143	4.90769	5.65399	5.52283	5.59301	5.51169	5.55151	5.67461	4.90769	5.36038	0.540175	5.81647	5.74095	5.79872	5.51169	5.41768	5.61593	0.770666	5.19974	4.62893	5.91817	5.91817	6.01445	5.03446	5.11278	5.09273	0.698802	0.778834	0.402392	0.000828897	0.000643382
mmu-miR-720	10.5661	10.5661	10.5661	10.4562	10.5661	10.5661	11.4945	13.3159	10.8074	10.5661	10.4562	10.6633	9.80026	9.80026	9.89964	10.1121	11.1553	10.0024	10.4562	10.4562	10.4562	10.0024	10.0024	9.80026	9.80026	10.1121	9.80026	10.4562	10.4562	10.4562	10.2519	10.2519	9.43218	11.1553	10.6633	10.9917	10.5661	10.4562	10.5661	0.000696253	0.000538767
mmu-miR-505	0.491711	0.321593	0.505147	0.0539858	0.0949029	0.0517521	0.0179283	0.121015	0.736604	0.518959	0.485143	0.360924	0.144736	0.0678117	0.0341621	0.056529	0.0539858	0.0395748	0.583747	0.402392	0.540175	0.122682	0.114415	0.0839623	0.00863695	0.00863695	0.025994	0.770666	0.390287	0.591178	0.0805039	0.294505	0.0739789	0.323621	0.758232	0.025994	0.698802	0.778834	0.402392	0.000672466	0.000518759
mmu-miR-466g	3.59514	3.24248	3.89051	1.53823	1.99416	1.43468	0.469643	0.246359	0.370305	4.24689	3.59514	3.16085	2.17575	1.92759	1.68374	1.45265	1.27861	1.25749	0.583747	3.19362	4.08655	1.82561	0.114415	1.59568	0.469643	0.59833	0.785404	0.770666	3.14749	4.4585	0.0805039	0.294505	1.27861	0.401944	0.59833	0.775667	0.698802	0.778834	3.22854	0.000666344	0.00051245
mmu-miR-382	5.94101	6.11235	6.0862	6.72085	6.7363	6.83147	7.07175	5.79872	6.50034	6.20604	6.1527	6.0365	6.62407	6.45632	6.50034	6.70372	6.7363	6.92962	6.5391	6.45632	6.13622	6.78872	6.52097	6.62407	6.70372	6.52097	6.60303	6.36177	6.42363	6.45632	6.99472	6.88338	7.07175	6.57975	6.60303	6.65865	6.6855	6.52097	6.43867	0.000646876	0.000495938
mmu-miR-532-3p	0.491711	0.321593	0.505147	1.57715	1.59568	1.34973	1.99416	0.673067	1.19937	0.518959	0.485143	0.360924	2.02708	1.43468	1.04115	1.27861	1.19937	1.11992	0.583747	0.402392	0.540175	1.97023	1.84863	1.55728	1.45265	1.27861	0.964464	0.770666	0.390287	0.591178	1.95051	0.294505	1.66166	0.75116	1.11992	1.25749	0.698802	0.778834	0.402392	0.000633664	0.0004843
mmu-miR-1894-3p	4.36445	3.85716	4.3396	4.96329	4.80994	4.90769	6.65865	4.16821	4.52958	0.518959	4.32145	4.12726	4.48884	4.96329	4.85055	4.62893	4.16821	3.48224	0.583747	0.402392	0.540175	4.4585	5.07404	4.55035	4.71596	4.85055	5.09273	0.770666	3.61661	0.591178	5.38075	5.15318	5.2266	5.38075	5.27682	5.19974	5.57118	0.778834	5.71868	0.000605355	0.000461223
mmu-miR-702	5.36038	4.62893	5.11278	3.27498	3.27498	3.33513	4.30692	2.3457	2.89954	4.52958	5.38075	5.05079	3.71662	4.26562	4.19245	2.70332	3.27498	4.60885	0.583747	3.14749	4.55035	3.71662	3.90943	3.17717	3.29291	3.48224	2.89954	0.770666	3.99446	0.591178	3.90943	2.55293	4.10996	3.3217	3.19362	3.3217	0.698802	0.778834	0.402392	0.000532473	0.000404426
mmu-miR-148b	4.99491	4.3396	4.52958	4.30692	4.19245	4.21389	3.40776	5.11278	4.55035	5.09273	4.90769	4.85055	3.3217	3.14749	4.21389	4.21389	4.3396	4.71596	4.93956	5.03446	4.52958	4.12726	3.89051	4.28972	4.55035	4.52958	4.30692	5.2266	4.10996	4.82975	3.87009	4.32145	3.50706	4.60885	4.93956	4.82975	0.698802	0.778834	3.99446	0.000532473	0.000403546
mmu-miR-877*	5.15318	3.90943	3.59514	3.17717	3.14749	2.9179	4.16821	2.24452	2.56425	3.71662	5.07404	4.50891	3.89051	4.08655	3.19362	2.86356	3.40776	4.56681	0.583747	0.402392	4.30692	3.59514	3.82622	3.33513	2.9179	2.86356	3.26249	0.770666	3.00708	0.591178	3.61661	3.90943	4.08655	2.70332	3.27498	3.29291	0.698802	0.778834	0.402392	0.000521341	0.000393488
mcmv-miR-M44-1	0.491711	0.321593	0.505147	0.0539858	0.0949029	0.0517521	0.785404	0	0.00462898	0.518959	0.485143	0.360924	0.144736	0.0678117	0.0341621	0.056529	0.0539858	0.0395748	0.583747	0.402392	0.540175	0.122682	0.114415	0.0839623	0.465473	0.00863695	0.025994	0.770666	0.390287	0.591178	0.0805039	0.294505	0.0739789	0.0151774	0.0233966	0.025994	0.698802	0.778834	0.402392	0.000510981	0.000384452
mmu-miR-324-5p	4.24689	4.58699	0.505147	5.55151	5.61593	5.55151	6.60303	6.30514	6.52097	4.60885	4.3396	5.07404	6.0862	6.22742	6.0862	6.22742	6.39046	6.52097	0.583747	5.46318	4.48884	6.22742	6.18037	6.11235	6.30514	6.30514	6.30514	0.770666	5.07404	0.591178	5.63319	5.74095	5.52283	6.4736	6.4736	6.50034	0.698802	0.778834	4.4585	0.000482122	0.000361591
mmu-miR-374	0.491711	4.30692	4.87288	5.15318	5.17131	5.25185	3.24248	5.19974	5.27682	4.85055	4.58699	4.52958	6.13622	5.96642	6.0606	5.83855	5.81647	5.94101	5.33328	4.85055	4.90769	6.6855	6.42363	6.56145	6.24877	6.18037	6.18037	0.770666	4.3396	4.60885	5.46318	5.46318	5.59301	5.36038	5.33328	5.38075	0.698802	0.778834	3.90943	0.000458994	0.000343153
mmu-miR-760	0.491711	0.321593	0.505147	2.53924	1.95051	3.19362	4.14977	2.4401	2.42216	0.518959	0.485143	0.360924	0.144736	1.19937	1.99416	2.66672	0.0539858	0.765473	0.583747	0.402392	0.540175	0.122682	1.68374	2.13186	2.22712	2.28928	2.52956	0.770666	0.390287	0.591178	3.22854	0.294505	2.99059	3.24248	2.89954	3.12371	0.698802	0.778834	0.402392	0.000418761	0.000312077
mmu-miR-542-5p	0.491711	0.321593	0.505147	0.0539858	0.0949029	0.0517521	0.658312	0.785404	0.849188	0.518959	0.485143	0.360924	0.144736	0.0678117	0.0341621	1.04115	1.0601	0.0395748	0.583747	0.402392	0.540175	0.122682	0.114415	0.0839623	0.964464	0.785404	1.41259	0.770666	0.390287	0.591178	0.0805039	0.294505	0.0739789	1.41259	0.604374	0.604374	0.698802	0.778834	0.402392	0.000374911	0.000278505
mmu-miR-207	0.491711	0.321593	0.505147	0.0539858	0.0949029	0.0517521	0.411359	0	0.00462898	0.518959	0.485143	0.360924	0.144736	0.0678117	0.0341621	0.056529	0.0539858	0.849188	0.583747	0.402392	0.540175	0.122682	0.114415	0.0839623	0.00863695	0.00863695	0.025994	0.770666	0.390287	0.591178	0.0805039	0.294505	0.0739789	0.0151774	0.0233966	0.025994	0.698802	0.778834	0.402392	0.000333057	0.000246621
mmu-miR-24-2*	0.491711	0.321593	0.505147	0.0539858	0.0949029	0.0517521	0.0179283	0	0.00462898	0.518959	0.485143	0.360924	0.144736	2.55293	2.40595	1.81464	2.37678	1.78366	0.583747	0.402392	0.540175	0.122682	0.114415	0.0839623	1.95051	1.82561	0.025994	0.770666	0.390287	0.591178	0.0805039	0.294505	0.0739789	0.0151774	0.0233966	0.025994	0.698802	0.778834	0.402392	0.000328818	0.000241969
mmu-miR-1897-5p	5.38075	5.17131	5.46318	6.83147	6.85401	6.92962	7.55566	7.26095	6.90694	4.50891	5.41768	5.15318	6.18037	6.56145	6.5391	6.52097	6.33808	6.11235	0.583747	5.52283	0.540175	6.57975	6.80739	6.5391	6.6855	6.78872	6.65865	0.770666	5.77182	5.74095	7.16266	6.92962	7.04524	7.34568	7.11277	7.16266	7.37464	7.04524	7.16266	0.000328818	0.000242699
mmu-miR-196a	0.491711	3.22854	0.505147	0.0539858	0.0949029	0.0517521	0.0179283	0	0.00462898	0.518959	3.40776	4.08655	0.144736	1.41259	0.673067	4.3396	4.30692	4.30692	0.583747	3.90943	0.540175	0.122682	0.114415	0.0839623	1.57715	1.41259	1.92759	0.770666	2.99059	0.591178	0.0805039	0.294505	0.0739789	0.0151774	0.0233966	0.025994	0.698802	0.778834	0.402392	0.000306587	0.000224831
mmu-let-7f*	3.50706	2.76239	3.71662	2.76239	1.84863	2.83914	3.59514	2.10438	2.74197	3.69648	3.61661	3.82622	2.56425	3.69648	3.26249	2.08514	3.21174	4.24689	0.583747	0.402392	3.90943	2.02708	3.12371	2.55293	2.99059	3.26249	2.53924	0.770666	0.390287	0.591178	3.40776	2.52956	3.29291	3.29291	2.67914	3.16085	0.698802	0.778834	0.402392	0.000273277	0.000199753
mmu-miR-133a	0.491711	0.321593	0.505147	0.0539858	0.0949029	0.0517521	1.43468	1.0601	1.45265	0.518959	0.485143	0.360924	0.144736	0.0678117	0.0341621	0.056529	0.0539858	0.0395748	0.583747	0.402392	0.540175	0.122682	0.114415	0.0839623	0.59833	1.0601	0.025994	0.770666	0.390287	0.591178	0.0805039	0.294505	0.0739789	1.0601	1.45265	0.025994	0.698802	0.778834	0.402392	0.000232014	0.000169039
mmu-miR-202-3p	6.22742	6.42363	6.56145	6.30514	6.52097	6.50034	7.47714	5.74095	6.0365	6.0606	6.33808	6.39046	6.97282	6.20604	5.96642	7.11277	6.24877	5.96642	7.61606	7.47714	6.30514	6.39046	6.41059	6.28786	6.0862	6.0365	7.16266	7.47714	7.70843	7.505	6.78872	6.42363	6.22742	6.1527	6.90694	6.41059	8.63074	8.21863	8.32899	0.000206253	0.000149779
mmu-miR-322	4.3396	4.82975	0.505147	7.13804	7.04524	7.07175	5.67461	7.90936	7.67496	0.518959	4.08655	4.14977	5.09273	5.03446	5.09273	6.45632	6.52097	6.62407	4.28972	5.27682	0.540175	5.27682	5.33328	5.52283	6.13622	6.1527	6.1527	5.13402	5.17131	0.591178	6.85401	6.78872	6.85401	7.86721	7.93389	7.83382	0.698802	0.778834	3.61661	0.000177231	0.000128281
mghv-miR-M1-2	6.32426	5.91817	6.13622	5.48745	5.46318	5.30269	6.22742	4.36445	4.60885	6.24877	6.36177	6.0862	5.33328	5.71868	5.33328	5.03446	5.05079	5.27682	5.77182	6.01445	6.20604	5.61593	5.65399	5.27682	5.05079	5.30269	5.05079	6.1527	5.96642	6.0365	5.74095	5.81647	5.91817	5.46318	5.4416	5.48745	6.24877	6.33808	6.11235	0.00016898	0.000121907
mmu-miR-133b	0.491711	0.321593	0.505147	0.0539858	0.0949029	0.0517521	0.75116	0.665556	0.25123	0.518959	0.485143	0.360924	0.144736	0.0678117	0.0341621	0.056529	0.0539858	0.0395748	0.583747	0.402392	0.540175	0.122682	0.114415	0.0839623	0.75116	0.00863695	0.025994	0.770666	0.390287	0.591178	0.0805039	0.294505	0.0739789	0.0151774	0.0233966	0.025994	0.698802	0.778834	0.402392	0.000165407	0.000118935
mmu-miR-134	3.84391	3.19362	4.10996	5.59301	5.63319	5.52283	6.4736	5.17131	5.15318	3.85716	3.69648	2.99059	5.48745	5.79872	5.67461	5.48745	5.36038	4.99491	4.08655	3.69648	4.24689	5.57118	5.67461	5.51169	5.69283	5.77182	5.69283	0.770666	4.48884	4.19245	6.0365	5.96642	6.0606	5.91817	5.57118	5.67461	4.55035	0.778834	3.29291	0.00016036	0.000114924
mmu-miR-351	0.491711	0.321593	0.505147	1.34973	1.55728	1.27861	2.19035	0.658312	0.75116	0.518959	0.485143	0.360924	0.144736	0.0678117	0.0341621	1.08928	1.11992	0.964464	0.583747	0.402392	0.540175	0.122682	0.114415	0.0839623	0.323621	0.323621	0.59833	0.770666	0.390287	0.591178	1.59568	0.294505	1.59568	1.19937	1.92759	1.66166	0.698802	0.778834	0.402392	0.000123584	8.82745e-05
mmu-miR-320	4.12726	3.89051	4.16821	5.39654	5.36038	5.33328	6.80739	5.71868	5.71868	4.4585	4.4585	3.90943	5.69283	5.81647	5.77182	5.71868	5.4416	5.07404	0.583747	4.12726	0.540175	5.39654	5.57118	5.33328	5.79872	5.8883	6.01445	0.770666	4.12726	0.591178	5.77182	5.63319	5.79872	6.33808	6.1527	6.1527	5.09273	0.778834	5.30269	0.000114852	8.17637e-05
mmu-miR-676	0.491711	0.321593	0.505147	0.0539858	0.0949029	0.0517521	2.74197	0.38796	1.81464	0.518959	0.485143	0.360924	0.144736	0.0678117	0.0341621	0.056529	0.0539858	0.0395748	0.583747	0.402392	0.540175	0.122682	0.114415	0.0839623	0.587381	1.57715	0.025994	0.770666	0.390287	0.591178	0.0805039	0.294505	0.0739789	1.66166	2.02708	1.81464	0.698802	0.778834	0.402392	0.000104929	7.44498e-05
mmu-miR-872*	0.491711	0.321593	0.505147	0.0539858	0.0949029	0.0517521	0.0179283	0.736604	0.964464	0.518959	0.485143	0.360924	0.144736	0.0678117	0.0341621	0.056529	0.0539858	0.0395748	0.583747	0.402392	0.540175	0.122682	0.114415	0.0839623	0.00863695	0.246359	0.025994	0.770666	0.390287	0.591178	0.0805039	0.294505	0.0739789	1.68374	0.775667	0.849188	0.698802	0.778834	0.402392	8.62191e-05	6.09692e-05
mmu-miR-706	3.89051	3.3217	4.08655	1.19937	1.82561	1.11992	4.82975	0.138066	0.595268	4.21389	4.19245	3.69648	2.19035	2.10438	1.84863	1.78366	1.7655	1.7655	4.19245	3.73333	4.10996	1.99416	2.13186	1.99416	1.27861	1.43468	1.59568	0.770666	3.40776	0.591178	1.81464	0.294505	1.45265	0.736604	1.18111	1.11992	4.96329	4.93956	4.36445	8.57342e-05	6.04222e-05
mmu-miR-382*	0.491711	3.40776	0.505147	4.50891	4.60885	4.93956	0.0179283	3.22854	3.84391	0.518959	0.485143	3.22854	4.82975	4.21389	4.32145	4.55035	4.56681	4.52958	0.583747	3.87009	0.540175	5.13402	5.03446	5.17131	4.82975	4.56681	4.62893	0.770666	3.85716	0.591178	5.15318	4.50891	5.25185	3.73333	3.89051	3.89051	0.698802	0.778834	0.402392	6.0983e-05	4.28333e-05
mmu-miR-681	0.491711	0.321593	0.505147	1.68374	2.08514	1.92759	3.89051	0.75116	1.52336	0.518959	0.485143	0.360924	2.01186	1.68374	1.41259	1.92759	1.34973	1.18111	0.583747	0.402392	0.540175	2.06982	2.01186	1.95051	1.34973	1.55728	1.84863	0.770666	0.390287	0.591178	2.42216	2.66672	1.97023	2.02708	2.15515	2.06982	0.698802	0.778834	0.402392	5.5678e-05	3.87941e-05
mmu-miR-466d-3p	4.32145	3.71662	4.21389	1.84863	2.06982	1.82561	0.0179283	2.02708	1.95051	4.26562	4.14977	3.85716	2.31627	2.4401	2.24452	1.99416	1.66166	1.59568	0.583747	3.29291	4.36445	0.122682	1.66166	1.7655	0.736604	0.75116	0.765473	4.71596	3.33513	4.26562	1.52336	0.294505	1.55728	0.758232	1.19937	1.0601	0.698802	0.778834	3.19362	5.5678e-05	3.87659e-05
mmu-miR-20b*	3.69648	2.86356	3.69648	3.22854	3.69648	3.21174	2.17575	2.88129	2.40595	3.84391	3.85716	3.14749	3.29291	3.85716	3.84391	2.52956	2.35985	2.3029	4.12726	3.61661	4.28972	3.69648	3.73333	3.59514	2.89954	2.9179	2.67914	4.80994	3.29291	4.14977	3.33513	4.28972	3.19362	2.19035	2.25849	2.21618	0.698802	0.778834	3.12371	5.5678e-05	3.89746e-05
mmu-miR-1897-3p	0.491711	0.321593	0.505147	3.14749	3.99446	2.86356	5.8883	2.86356	3.61661	0.518959	0.485143	0.360924	3.73333	4.4585	3.89051	3.29291	3.73333	3.71662	0.583747	0.402392	0.540175	3.33513	3.61661	3.21174	3.69648	4.14977	3.29291	0.770666	0.390287	0.591178	3.99446	0.294505	3.3217	4.21389	3.48224	4.14977	0.698802	0.778834	5.15318	5.5678e-05	3.88846e-05
mmu-miR-425	5.17131	4.87288	5.19974	4.16821	3.26249	4.14977	4.85055	3.71662	4.12726	5.33328	5.15318	5.51169	4.3396	4.30692	4.30692	3.99446	4.26562	4.21389	5.25185	4.93956	5.38075	4.36445	3.71662	4.36445	4.12726	4.16821	3.71662	5.19974	5.03446	5.05079	3.27498	3.84391	3.90943	3.90943	4.16821	4.10996	0.698802	0.778834	4.12726	5.40397e-05	3.73131e-05
mmu-miR-30c	7.52907	7.52907	7.58859	7.31355	7.31355	7.21336	6.5391	7.83382	8.0799	7.67496	7.58859	7.64842	7.21336	7.23451	7.21336	7.18648	7.34568	7.31355	6.88338	7.13804	7.58859	7.04524	7.16266	7.09302	7.2883	7.2883	7.13804	7.16266	7.04524	7.18648	7.2883	7.26095	7.2883	8.04585	8.00643	8.00643	5.99163	6.30514	6.56145	5.18963e-05	3.57096e-05
mmu-miR-433*	0.491711	0.321593	0.505147	1.52336	1.68374	2.21618	1.66166	0.578956	0.775667	0.518959	0.485143	0.360924	2.27766	1.55728	1.59568	1.41259	1.84863	1.84863	0.583747	0.402392	0.540175	1.95051	2.3457	2.27766	1.66166	1.53823	1.99416	0.770666	0.390287	0.591178	2.27766	0.294505	2.15515	1.57715	0.658312	0.658312	0.698802	0.778834	0.402392	5.08365e-05	3.48593e-05
mmu-miR-1196	0.491711	0.321593	0.505147	2.83914	2.31627	2.99059	2.40595	2.15515	0.765473	0.518959	0.485143	0.360924	0.144736	0.0678117	1.78366	1.55728	1.68374	1.81464	0.583747	0.402392	0.540175	2.332	2.40595	3.16085	2.25849	1.97023	2.43113	0.770666	0.390287	0.591178	2.06982	0.294505	2.74197	0.785404	1.41259	2.13186	0.698802	0.778834	0.402392	4.78573e-05	3.27025e-05
mmu-miR-369-5p	4.60885	5.05079	4.90769	6.11235	6.0862	5.99163	1.7655	5.09273	5.36038	4.96329	4.62893	5.17131	5.91817	5.83855	5.83855	5.79872	5.71868	5.8883	5.36038	5.63319	5.05079	6.11235	6.0365	6.0606	5.77182	5.65399	5.71868	5.38075	5.52283	5.17131	6.20604	6.33808	6.4736	5.57118	5.67461	5.71868	0.698802	0.778834	4.14977	4.35181e-05	2.95301e-05
mmu-miR-1194	0.491711	0.321593	0.505147	0.0539858	0.0949029	0.0517521	0.758232	0	0.00462898	0.518959	0.485143	0.360924	0.144736	0.0678117	0.0341621	0.056529	0.0539858	0.0395748	0.583747	0.402392	0.540175	0.122682	0.114415	0.0839623	0.00863695	0.00863695	0.025994	0.770666	0.390287	0.591178	0.0805039	0.294505	0.0739789	0.0151774	0.0233966	0.025994	0.698802	0.778834	0.402392	4.28264e-05	2.89588e-05
mmu-miR-193b	4.48884	4.93956	4.58699	2.22712	2.4401	3.26249	3.84391	2.67914	3.17717	4.62893	5.30269	4.48884	2.24452	1.84863	2.3457	1.59568	2.4401	2.31627	4.99491	4.55035	4.50891	2.28928	2.3029	2.24452	1.0601	1.81464	2.21618	0.770666	4.50891	4.80994	3.17717	0.294505	2.9179	2.99059	3.26249	3.22854	0.698802	0.778834	0.402392	3.68866e-05	2.48546e-05
mcmv-miR-m22-1	0.491711	0.321593	0.505147	1.82561	0.0949029	1.78366	2.42216	2.28928	1.92759	0.518959	0.485143	0.360924	0.144736	0.0678117	0.0341621	0.056529	0.0539858	0.0395748	0.583747	0.402392	0.540175	0.122682	0.114415	0.0839623	1.99416	2.01186	2.27766	0.770666	0.390287	0.591178	3.14749	0.294505	0.0739789	2.56425	2.31627	2.55293	0.698802	0.778834	0.402392	3.68397e-05	2.47352e-05
mmu-miR-345-3p	0.491711	0.321593	0.505147	0.0539858	0.0949029	0.0517521	0.377283	0	0.00462898	0.518959	0.485143	0.360924	0.144736	0.0678117	0.0341621	0.056529	0.0539858	0.0395748	0.583747	0.402392	0.540175	0.122682	0.114415	0.0839623	0.00863695	0.00863695	0.595268	0.770666	0.390287	0.591178	0.0805039	0.294505	0.0739789	0.0151774	0.0233966	0.025994	0.698802	0.778834	0.402392	3.24417e-05	2.1705e-05
mmu-miR-299*	6.78872	6.72085	6.7363	7.07175	7.09302	7.11277	5.25185	6.18037	6.60303	6.70372	6.78872	6.70372	6.99472	6.88338	6.94916	6.56145	6.85401	6.97282	6.90694	6.92962	6.7613	7.02215	7.04524	7.02215	6.80739	6.7363	6.70372	6.83147	6.88338	6.92962	7.23451	7.21336	7.39603	6.60303	6.57975	6.57975	6.1527	6.60303	6.22742	3.22421e-05	2.14948e-05
mmu-miR-136	6.0606	5.99163	5.99163	6.22742	6.45632	6.32426	6.57975	7.58859	5.91817	5.03446	5.61593	5.83855	6.39046	6.39046	6.37697	6.41059	6.65865	6.36177	5.48745	5.8581	5.99163	6.60303	6.56145	6.33808	6.42363	6.45632	6.39046	5.8581	5.30269	5.48745	6.36177	6.41059	5.99163	5.61593	5.03446	5.39654	5.59301	5.38075	5.27682	2.693e-05	1.78892e-05
mmu-miR-680	0.491711	4.85055	5.05079	6.99472	6.99472	7.09302	7.45358	7.23451	6.85401	3.90943	0.485143	3.29291	6.30514	6.62407	6.60303	6.4736	6.32426	6.13622	4.52958	4.60885	0.540175	6.83147	6.90694	6.70372	6.62407	6.7613	6.64126	4.85055	5.74095	5.4416	7.37464	7.16266	7.13804	7.31355	7.18648	7.18648	7.11277	6.80739	6.99472	2.67336e-05	1.76951e-05
mmu-miR-487b	4.96329	5.13402	5.07404	6.37697	6.33808	6.52097	5.61593	6.13622	6.0606	5.2266	4.96329	4.82975	6.41059	6.24877	6.22742	6.28786	6.36177	6.41059	5.4416	5.13402	5.25185	6.5391	6.43867	6.43867	6.36177	6.32426	6.33808	0.770666	4.80994	5.19974	6.70372	6.72085	6.7363	6.13622	6.20604	6.20604	0.698802	0.778834	4.32145	2.43369e-05	1.60507e-05
mmu-miR-341	0.491711	3.48224	0.505147	5.61593	5.65399	5.38075	5.96642	4.93956	4.62893	0.518959	0.485143	3.40776	5.39654	5.65399	5.63319	5.46318	5.39654	5.2266	5.07404	5.07404	0.540175	5.74095	5.8883	5.77182	5.4416	5.46318	5.63319	5.74095	5.36038	5.71868	5.96642	6.0365	5.8883	4.99491	5.17131	5.07404	6.37697	5.48745	5.69283	2.12818e-05	1.39852e-05
mmu-miR-542-3p	0.491711	0.321593	0.505147	1.81464	0.0949029	1.66166	0.0179283	3.89051	2.83914	0.518959	0.485143	0.360924	0.144736	0.0678117	2.31627	3.17717	3.12371	2.56425	0.583747	0.402392	0.540175	2.21618	3.27498	3.61661	3.16085	3.3217	3.27498	0.770666	0.390287	0.591178	0.0805039	0.294505	0.0739789	2.42216	2.86356	2.42216	0.698802	0.778834	0.402392	2.11124e-05	1.38236e-05
mmu-miR-140*	6.18037	6.1527	6.20604	5.96642	5.83855	5.8581	6.97282	6.0606	6.36177	6.26784	6.20604	6.24877	5.8883	6.01445	6.0365	5.8581	5.74095	5.71868	5.55151	5.61593	6.0365	5.83855	6.01445	5.96642	6.11235	6.11235	6.0606	5.83855	5.99163	5.61593	5.8581	5.99163	5.96642	6.52097	6.50034	6.52097	5.81647	5.74095	5.52283	1.92139e-05	1.25348e-05
mmu-miR-302c*	0.491711	0.321593	0.505147	0.0539858	0.0949029	0.0517521	0.0179283	0	0.00462898	0.518959	0.485143	0.360924	2.04514	1.7655	1.53823	0.056529	0.964464	0.0395748	0.583747	0.402392	0.540175	0.122682	0.114415	1.45265	0.38796	0.370305	0.736604	0.770666	0.390287	0.591178	0.0805039	0.294505	0.0739789	0.0151774	0.0233966	0.025994	0.698802	0.778834	0.402392	1.90163e-05	1.23606e-05
mmu-miR-154	4.26562	5.11278	5.36038	5.91817	5.99163	6.0606	5.52283	4.85055	5.19974	4.56681	5.33328	5.11278	5.83855	5.61593	5.71868	5.61593	5.67461	5.79872	5.63319	5.55151	4.96329	6.20604	6.0606	6.18037	5.74095	5.67461	5.59301	5.27682	5.51169	5.81647	6.1527	6.0862	6.20604	5.25185	5.13402	5.27682	5.03446	5.03446	5.48745	1.8872e-05	1.22219e-05
mmu-miR-712	5.83855	5.79872	5.77182	5.25185	5.30269	5.2266	6.13622	5.07404	4.50891	5.8581	5.91817	5.79872	5.07404	5.33328	5.2266	4.48884	4.32145	4.4585	5.52283	5.65399	5.74095	5.52283	5.4416	5.55151	5.15318	5.17131	5.15318	5.39654	5.69283	5.65399	5.69283	5.4416	5.8581	5.09273	5.05079	5.13402	5.77182	5.8883	5.61593	1.73711e-05	1.12085e-05
mmu-miR-25	9.43218	9.36112	9.43218	9.26948	9.26948	9.26948	10.0024	9.02127	9.57838	9.43218	9.49869	9.43218	9.15667	9.15667	9.15667	9.26948	9.36112	9.49869	9.57838	9.49869	9.36112	9.15667	9.15667	9.10904	9.26948	9.10904	9.26948	9.49869	9.43218	9.49869	9.26948	9.26948	9.49869	10.1121	10.0024	10.1121	9.26948	9.26948	9.15667	1.72135e-05	1.10658e-05
mmu-miR-197	0.491711	0.321593	0.505147	3.3217	3.59514	3.3217	2.72129	1.92759	2.3457	0.518959	0.485143	0.360924	2.89954	3.16085	2.55293	0.056529	2.40595	3.16085	0.583747	0.402392	0.540175	3.3217	3.48224	3.12371	2.3457	2.53924	2.3457	0.770666	0.390287	0.591178	4.12726	2.88129	3.61661	2.66672	2.66672	2.72129	0.698802	0.778834	4.16821	1.69954e-05	1.08852e-05
mmu-miR-380-3p	0.491711	4.71596	0.505147	6.18037	6.22742	6.39046	2.52956	5.91817	5.77182	0.518959	0.485143	3.50706	6.24877	5.94101	5.99163	6.26784	6.18037	6.28786	4.48884	5.30269	0.540175	6.41059	6.32426	6.4736	6.26784	6.26784	6.22742	0.770666	4.96329	0.591178	6.4736	6.4736	6.32426	5.74095	5.8581	5.65399	0.698802	0.778834	0.402392	1.58732e-05	1.01286e-05
mmu-miR-574-5p	6.26784	6.39046	6.42363	7.45358	7.34568	7.70843	8.96879	6.94916	6.97282	6.22742	6.32426	6.13622	6.45632	6.0862	6.24877	6.20604	6.56145	6.85401	6.33808	6.18037	6.0606	6.97282	7.07175	6.99472	6.60303	6.28786	6.62407	6.24877	6.26784	6.28786	7.4264	7.64842	7.64842	6.90694	6.99472	6.90694	7.31355	7.34568	7.34568	1.42272e-05	9.04445e-06
mcmv-miR-m108-1*	0.491711	0.321593	0.505147	0.0539858	0.0949029	0.0517521	0.765473	0	0.23809	0.518959	0.485143	0.360924	0.144736	0.0678117	0.0341621	0.056529	0.0539858	0.0395748	0.583747	0.402392	0.540175	0.122682	0.114415	0.0839623	0.00863695	0.00863695	0.025994	0.770666	0.390287	0.591178	0.0805039	0.294505	0.0739789	0.0151774	0.0233966	0.025994	0.698802	0.778834	0.402392	1.38403e-05	8.7655e-06
mmu-miR-691	0.491711	0.321593	0.505147	0.0539858	0.0949029	0.0517521	0.673067	0	0.00462898	0.518959	0.485143	0.360924	0.144736	0.0678117	0.0341621	0.056529	0.0539858	0.0395748	0.583747	0.402392	0.540175	0.122682	0.114415	0.0839623	0.00863695	0.00863695	0.025994	0.770666	0.390287	0.591178	0.0805039	0.294505	0.0739789	0.0151774	0.0233966	0.025994	0.698802	0.778834	0.402392	1.31488e-05	8.29629e-06
mmu-miR-327	0.491711	0.321593	0.505147	0.0539858	0.0949029	0.0517521	0.665556	0	0.00462898	0.518959	0.485143	0.360924	0.144736	0.0678117	0.0341621	0.056529	0.0539858	0.0395748	0.583747	0.402392	0.540175	0.122682	0.114415	0.0839623	0.00863695	0.00863695	0.025994	0.770666	0.390287	0.591178	0.0805039	0.294505	0.0739789	0.0151774	0.0233966	0.025994	0.698802	0.778834	0.402392	1.17626e-05	7.39366e-06
mmu-miR-434-5p	4.55858	4.21389	4.48884	5.33328	5.39654	5.39654	4.50891	4.60885	4.80994	4.80994	4.56681	4.26562	5.2266	5.39654	5.51169	5.07404	5.07404	5.30269	4.85055	4.52958	5.07404	5.25185	5.2266	5.38075	5.25185	5.27682	5.11278	5.15318	4.55035	4.90769	5.67461	5.61593	5.55151	4.87288	4.90769	4.87288	0.698802	0.778834	4.19245	9.35504e-06	5.83815e-06
mmu-miR-129-3p	5.30269	4.99491	5.30269	3.89051	4.08655	4.08655	4.4585	3.16085	3.59514	5.46318	5.2266	5.09273	3.16085	3.84391	3.69648	3.22854	3.14749	2.99059	5.46318	5.25185	5.46318	3.90943	3.84391	3.69648	3.27498	3.22854	3.33513	5.67461	5.2266	5.46318	4.82975	4.80994	5.17131	4.56681	4.56681	4.55035	0.698802	0.778834	4.50891	9.35504e-06	5.85804e-06
mmu-miR-139-3p	5.69283	5.51169	5.33328	6.5391	6.42363	6.26784	7.37464	7.21336	6.28786	6.56145	6.22742	5.59301	7.97116	6.70372	6.20604	8.21863	6.94916	6.57975	4.58699	4.3396	5.94101	6.26784	6.24877	6.83147	6.78872	6.70372	8.90026	0.770666	4.62893	0.591178	6.56145	7.11277	6.5391	6.7363	8.25621	6.94916	5.15318	5.15318	4.87288	8.02547e-06	4.98726e-06
mmu-miR-495	7.23451	7.37464	7.2883	8.11848	8.11848	8.25621	5.65399	7.37464	7.58859	7.4264	7.39603	7.31355	8.21863	8.0799	8.11848	8.00643	8.04585	8.11848	7.64842	7.55566	7.505	8.39046	8.28966	8.39046	8.04585	8.00643	7.93389	7.61606	7.52907	7.55566	8.43204	8.28966	8.57948	7.52907	7.47714	7.61606	6.85401	7.16266	7.02215	6.63944e-06	4.11013e-06
mmu-miR-200b*	0.491711	0.321593	0.505147	0.0539858	0.0949029	0.0517521	0.0179283	0	0.00462898	0.518959	0.485143	0.360924	0.144736	0.0678117	0.665556	0.056529	0.0539858	0.0395748	0.583747	0.402392	0.540175	0.122682	0.114415	0.0839623	0.260018	0.23809	0.025994	0.770666	0.390287	0.591178	0.0805039	0.294505	0.0739789	0.0151774	0.0233966	0.025994	0.698802	0.778834	0.402392	6.10222e-06	3.76304e-06
mcmv-miR-M87-1	0.491711	0.321593	0.505147	0.0539858	0.0949029	1.55728	4.80994	2.70332	2.21618	0.518959	0.485143	0.360924	0.144736	2.01186	1.43468	2.04514	1.59568	1.34973	0.583747	0.402392	0.540175	0.122682	0.114415	0.0839623	2.332	2.3457	2.55293	0.770666	0.390287	0.591178	2.21618	0.294505	2.10438	2.89954	3.14749	2.83914	0.698802	0.778834	0.402392	5.212e-06	3.20166e-06
mmu-miR-539	0.491711	0.321593	0.505147	1.08928	0.0949029	1.08928	0.38796	0.328988	0.401944	0.518959	0.485143	0.360924	2.13186	1.59568	1.27861	1.52336	1.43468	1.57715	0.583747	0.402392	0.540175	1.81464	1.7655	1.84863	1.25749	1.59568	1.45265	0.770666	0.390287	0.591178	1.45265	0.294505	1.52336	1.59568	1.08928	1.04115	0.698802	0.778834	0.402392	4.74915e-06	2.90603e-06
mmu-miR-485*	0.491711	0.321593	0.505147	0.0539858	0.0949029	0.0517521	0.0179283	0	0.00462898	0.518959	0.485143	0.360924	0.144736	0.0678117	0.736604	0.056529	0.0539858	0.0395748	0.583747	0.402392	0.540175	0.122682	0.114415	0.0839623	0.00863695	0.00863695	0.025994	0.770666	0.390287	0.591178	0.0805039	0.294505	0.0739789	0.0151774	0.0233966	0.025994	0.698802	0.778834	0.402392	4.23654e-06	2.58227e-06
mmu-miR-761	0.491711	0.321593	0.505147	0.0539858	0.0949029	0.0517521	0.0179283	0	0.604374	0.518959	0.485143	0.360924	0.144736	0.0678117	0.0341621	0.056529	0.0539858	0.0395748	0.583747	0.402392	0.540175	0.122682	0.114415	0.0839623	0.00863695	0.00863695	0.025994	0.770666	0.390287	0.591178	0.0805039	0.294505	0.0739789	0.0151774	0.0233966	0.025994	0.698802	0.778834	0.402392	4.21975e-06	2.56199e-06
mmu-miR-488	0.491711	0.321593	0.505147	0.0539858	0.0949029	0.0517521	0.0179283	0.587381	0.00462898	0.518959	0.485143	0.360924	0.144736	0.0678117	0.0341621	0.056529	0.0539858	0.0395748	0.583747	0.402392	0.540175	0.122682	0.114415	0.0839623	0.00863695	0.00863695	0.025994	0.770666	0.390287	0.591178	0.0805039	0.294505	0.0739789	0.0151774	0.0233966	0.025994	0.698802	0.778834	0.402392	3.11503e-06	1.87644e-06
mmu-miR-130b*	3.73333	4.28972	4.71596	3.21174	3.71662	3.48224	2.55293	3.99446	4.4585	5.05079	4.87288	4.3396	2.67914	2.31627	2.27766	2.21618	2.17575	2.27766	0.583747	3.22854	3.99446	3.19362	3.17717	2.76239	2.3029	2.21618	2.22712	0.770666	3.16085	0.591178	3.73333	4.21389	3.85716	4.85055	4.85055	4.85055	0.698802	0.778834	0.402392	2.98404e-06	1.79043e-06
mmu-miR-1198	0.491711	0.321593	0.505147	2.19035	2.42216	2.332	2.83914	5.25185	2.19035	0.518959	0.485143	0.360924	2.3029	2.15515	2.15515	2.4401	2.31627	2.13186	0.583747	0.402392	0.540175	2.4401	2.42216	2.42216	2.04514	2.35985	2.24452	0.770666	0.390287	0.591178	2.65263	0.294505	2.13186	2.3457	2.3029	2.3457	0.698802	0.778834	0.402392	2.58583e-06	1.54534e-06
mmu-miR-468	0.491711	0.321593	0.505147	1.11992	0.0949029	1.04115	2.21618	1.53823	0.248482	0.518959	0.485143	0.360924	0.144736	0.0678117	0.0341621	0.056529	0.0539858	0.0395748	5.27682	3.3217	0.540175	1.78366	0.114415	0.0839623	0.00863695	0.00863695	1.57715	4.99491	5.05079	5.33328	0.0805039	0.294505	2.17575	0.658312	1.68374	0.736604	6.13622	6.26784	3.14749	2.46476e-06	1.46712e-06
mmu-miR-331-3p	5.13402	5.07404	5.38075	5.71868	5.74095	5.63319	6.28786	6.36177	6.1527	5.13402	4.93956	5.48745	5.59301	5.63319	5.57118	5.74095	5.83855	5.8581	5.13402	5.69283	5.19974	5.65399	5.69283	5.61593	5.8883	5.96642	5.81647	5.4416	4.71596	5.15318	5.83855	5.8883	5.83855	6.41059	6.36177	6.43867	0.698802	0.778834	4.48884	2.25654e-06	1.3378e-06
mmu-miR-718	0.491711	0.321593	0.505147	1.04115	0.0949029	0.0517521	2.15515	2.04514	1.55728	0.518959	0.485143	0.360924	0.144736	1.34973	0.758232	0.056529	0.0539858	0.0395748	4.50891	0.402392	0.540175	0.122682	0.114415	0.0839623	1.41259	1.66166	1.68374	4.90769	3.22854	4.50891	1.57715	0.294505	2.08514	2.22712	1.97023	2.25849	5.46318	6.11235	3.40776	2.16418e-06	1.2779e-06
mmu-miR-362-3p	0.491711	3.27498	0.505147	3.26249	2.66672	3.73333	2.4401	3.84391	3.26249	0.518959	0.485143	0.360924	2.25849	2.08514	2.56425	3.26249	3.17717	2.76239	0.583747	0.402392	0.540175	2.58224	2.70332	3.73333	3.00708	2.89954	3.12371	0.770666	0.390287	0.591178	2.4401	0.294505	2.37678	2.83914	2.74197	2.86356	0.698802	0.778834	0.402392	2.11387e-06	1.24316e-06
mmu-miR-338-5p	0.491711	0.321593	0.505147	1.43468	0.0949029	1.18111	2.10438	0.595268	0.785404	0.518959	0.485143	0.360924	2.70332	2.42216	2.21618	2.40595	1.95051	1.45265	0.583747	0.402392	0.540175	1.84863	2.10438	1.82561	1.82561	1.78366	1.95051	0.770666	0.390287	0.591178	1.53823	0.294505	0.0739789	1.99416	2.10438	2.01186	0.698802	0.778834	0.402392	1.88228e-06	1.10248e-06
mmu-miR-205	0.491711	3.61661	0.505147	3.33513	3.3217	3.50706	3.82622	2.17575	2.35985	0.518959	0.485143	3.33513	4.71596	4.3396	4.52958	5.2266	5.27682	5.33328	0.583747	0.402392	0.540175	4.90769	4.58699	4.58699	5.65399	5.51169	5.65399	0.770666	0.390287	0.591178	2.28928	0.294505	3.12371	0.59833	1.84863	0.025994	0.698802	0.778834	3.89051	1.19925e-06	6.99563e-07
mmu-miR-744*	0.491711	0.321593	0.505147	0.0539858	0.0949029	0.0517521	0.0179283	0.0555529	0.00462898	0.518959	0.485143	0.360924	0.144736	0.0678117	0.0341621	0.056529	0.0539858	0.0395748	0.583747	0.402392	0.540175	0.122682	0.114415	0.0839623	0.257204	0.00863695	0.587381	0.770666	0.390287	0.591178	0.0805039	0.294505	0.0739789	0.0151774	0.0233966	0.025994	0.698802	0.778834	0.402392	1.16289e-06	6.75585e-07
mmu-miR-337-5p	5.8883	5.8581	5.91817	6.36177	6.39046	6.45632	6.0862	5.03446	5.55151	6.01445	5.8883	5.91817	6.20604	6.18037	6.11235	5.77182	5.77182	5.83855	6.13622	6.11235	5.96642	6.24877	6.26784	6.26784	5.96642	6.01445	5.96642	6.22742	6.18037	6.20604	6.64126	6.64126	6.70372	5.8581	5.91817	5.94101	5.48745	5.57118	5.94101	1.1545e-06	6.6796e-07
mmu-miR-299	0.491711	0.321593	0.505147	1.45265	1.66166	1.19937	0.595268	0.0671846	0.134856	0.518959	0.485143	0.360924	1.97023	1.52336	0.964464	1.18111	1.04115	1.04115	0.583747	0.402392	0.540175	2.10438	1.99416	2.08514	0.401944	0.578956	0.849188	0.770666	0.390287	0.591178	1.66166	0.294505	1.53823	0.370305	0.469643	0.025994	0.698802	0.778834	0.402392	1.03182e-06	5.94524e-07
mmu-miR-20b	11.1553	11.1553	11.1553	11.9291	11.9291	11.9291	10.6633	11.9291	12.2023	11.1553	11.1553	11.1553	11.341	11.341	11.1553	11.341	11.341	11.341	11.1553	11.1553	11.1553	11.341	11.341	11.341	11.341	11.4945	11.341	11.1553	11.1553	11.1553	12.2023	12.2023	12.4679	11.9291	12.4679	12.2023	10.6633	10.8074	10.6633	1.02454e-06	5.87888e-07
mmu-miR-196b	0.491711	0.321593	0.505147	2.28928	2.17575	2.19035	0.775667	0.26258	0.758232	0.518959	0.485143	3.61661	2.39288	2.25849	2.53924	5.57118	5.59301	5.55151	0.583747	0.402392	0.540175	0.122682	2.21618	2.10438	3.12371	2.99059	3.24248	0.770666	0.390287	0.591178	0.0805039	0.294505	0.0739789	0.0151774	0.0233966	0.025994	0.698802	0.778834	4.3396	1.00242e-06	5.72814e-07
mmu-miR-455	0.491711	0.321593	0.505147	0.0539858	0.0949029	0.0517521	1.45265	2.06982	2.08514	0.518959	0.485143	0.360924	0.144736	0.0678117	1.08928	0.056529	0.0539858	0.0395748	0.583747	0.402392	0.540175	0.122682	0.114415	0.0839623	0.578956	0.587381	0.025994	0.770666	0.390287	0.591178	0.0805039	0.294505	1.84863	2.04514	2.22712	2.24452	0.698802	0.778834	0.402392	9.25543e-07	5.26678e-07
mmu-miR-155	4.4585	4.19245	4.50891	2.25849	2.40595	2.39288	0.0179283	1.45265	1.82561	4.99491	4.82975	4.71596	2.21618	2.02708	1.95051	2.01186	1.81464	1.92759	5.2266	5.05079	4.85055	2.42216	2.39288	2.53924	2.13186	1.99416	1.78366	5.09273	4.56681	4.96329	2.37678	0.294505	2.25849	1.34973	0.0233966	1.55728	4.82975	0.778834	4.56681	8.89663e-07	5.04142e-07
mmu-miR-762	0.491711	0.321593	0.505147	2.15515	2.53924	1.99416	5.30269	2.332	2.70332	0.518959	0.485143	0.360924	1.92759	2.3457	2.19035	2.31627	2.06982	0.75116	0.583747	0.402392	0.540175	0.122682	0.114415	0.0839623	2.31627	2.22712	2.39288	0.770666	0.390287	0.591178	2.19035	0.294505	2.39288	3.40776	3.33513	3.33513	0.698802	0.778834	0.402392	7.66108e-07	4.32304e-07
mmu-miR-10b	0.491711	3.69648	0.505147	5.8883	5.8581	6.01445	5.17131	6.0862	6.7613	4.3396	4.28972	4.10996	4.19245	3.59514	3.87009	5.99163	6.0365	6.22742	0.583747	0.402392	0.540175	2.37678	2.28928	2.35985	3.71662	3.61661	3.73333	0.770666	3.84391	0.591178	2.99059	3.40776	4.19245	5.11278	5.2266	5.25185	0.698802	0.778834	4.58699	6.64306e-07	3.73277e-07
mmu-miR-674	0.491711	2.67914	0.505147	2.21618	2.3029	2.22712	3.33513	2.08514	2.17575	0.518959	0.485143	0.360924	2.22712	2.06982	1.92759	2.15515	2.01186	1.95051	0.583747	0.402392	0.540175	2.24452	2.02708	2.58224	2.42216	1.95051	2.25849	0.770666	0.390287	0.591178	2.35985	2.86356	2.27766	1.95051	2.08514	1.78366	0.698802	0.778834	0.402392	5.79021e-07	3.23976e-07
mmu-miR-674*	5.51169	5.69283	5.4416	5.69283	5.79872	5.79872	4.87288	4.99491	5.48745	5.65399	5.52283	5.39654	5.41768	5.13402	5.15318	5.38075	5.38075	5.57118	5.83855	5.83855	5.57118	5.46318	5.36038	5.36038	5.38075	5.39654	5.51169	5.94101	5.67461	6.13622	5.94101	5.83855	6.13622	5.39654	5.48745	5.4416	4.56681	4.96329	5.05079	5.76764e-07	3.20534e-07
mmu-miR-188-5p	5.48745	5.48745	5.63319	7.64842	7.64842	7.73766	8.77467	6.99472	7.2883	3.82622	5.39654	5.38075	6.7613	7.07175	6.99472	7.37464	7.02215	6.72085	6.18037	6.20604	3.84391	7.4264	7.505	7.2883	7.16266	7.31355	7.21336	6.26784	6.20604	6.32426	7.90936	7.80381	7.90936	7.80381	7.61606	7.70843	7.86721	7.47714	7.73766	5.76764e-07	3.2134e-07
mmu-miR-141	4.62893	4.16821	4.56681	2.70332	3.22854	2.88129	2.76239	4.32145	2.15515	0.518959	4.26562	4.32145	5.46318	5.36038	5.46318	5.67461	5.8581	5.25185	4.82975	4.48884	4.87288	5.94101	5.96642	5.69283	5.71868	5.83855	5.55151	5.11278	4.14977	0.591178	2.52956	3.17717	2.19035	0.604374	0.0233966	0.025994	0.698802	0.778834	0.402392	5.30017e-07	2.92771e-07
mmu-miR-598	0.491711	0.321593	0.505147	0.0539858	0.0949029	0.0517521	0.0179283	0.469643	0.00462898	0.518959	0.485143	0.360924	0.144736	0.0678117	0.0341621	0.056529	0.0539858	0.0395748	0.583747	0.402392	0.540175	0.122682	0.114415	0.0839623	0.00863695	0.00863695	0.025994	0.770666	0.390287	0.591178	0.0805039	0.294505	0.0739789	0.0151774	0.0233966	0.025994	0.698802	0.778834	0.402392	4.75936e-07	2.61765e-07
mmu-miR-30b	5.8581	6.0862	5.8581	6.56145	6.56145	6.5391	5.79872	7.45358	7.37464	5.79872	5.74095	6.0606	6.11235	6.13622	6.13622	6.33808	6.43867	6.64126	5.59301	5.57118	5.79872	6.0606	6.11235	6.0365	6.39046	6.43867	6.28786	5.69283	5.48745	5.55151	6.45632	6.39046	6.36177	7.21336	7.13804	7.21336	5.4416	5.33328	5.13402	4.51948e-07	2.47495e-07
mmu-miR-340-3p	0.491711	0.321593	0.505147	2.74197	2.88129	2.72129	0.0179283	2.9179	3.33513	0.518959	0.485143	0.360924	0.144736	0.0678117	1.81464	2.13186	2.04514	2.02708	0.583747	0.402392	0.540175	2.40595	1.97023	2.72129	2.17575	2.10438	2.08514	0.770666	0.390287	0.591178	3.12371	2.72129	3.73333	3.87009	3.61661	3.87009	0.698802	0.778834	0.402392	3.31264e-07	1.80617e-07
mmu-miR-532-5p	0.491711	3.16085	0.505147	4.08655	3.16085	4.10996	5.15318	3.61661	4.16821	0.518959	0.485143	0.360924	3.50706	3.24248	3.29291	3.59514	3.69648	3.61661	0.583747	0.402392	0.540175	3.22854	3.19362	3.90943	3.82622	3.84391	4.08655	0.770666	0.390287	0.591178	2.9179	4.12726	4.28972	4.19245	4.3396	4.24689	0.698802	0.778834	4.08655	3.09366e-07	1.67942e-07
mmu-miR-154*	6.6855	6.90694	6.83147	7.4264	7.4264	7.55566	4.93956	6.43867	6.20604	6.78872	6.72085	6.7363	7.26095	7.13804	7.23451	6.83147	6.92962	6.94916	7.31355	7.2883	7.09302	7.2883	7.18648	7.47714	6.56145	6.56145	6.4736	7.31355	7.2883	7.23451	7.45358	7.4264	7.21336	6.37697	6.42363	6.37697	7.23451	7.45358	7.2883	2.35264e-07	1.27155e-07
mmu-miR-92b	0.491711	0.321593	0.505147	2.40595	2.10438	1.84863	5.09273	2.83914	3.3217	0.518959	0.485143	0.360924	1.99416	3.12371	2.89954	1.11992	2.24452	3.29291	0.583747	0.402392	0.540175	2.31627	1.82561	1.68374	2.72129	2.74197	0.75116	0.770666	0.390287	0.591178	2.58224	2.70332	2.4401	4.26562	3.12371	4.12726	0.698802	0.778834	0.402392	2.34284e-07	1.26067e-07
mmu-miR-16	9.49869	9.49869	9.57838	9.57838	9.36112	9.49869	9.10904	9.43218	10.0024	9.49869	9.57838	9.49869	9.26948	9.36112	9.36112	9.49869	9.49869	9.43218	10.0024	9.43218	9.57838	9.36112	9.26948	9.36112	9.43218	9.43218	9.43218	9.36112	9.80026	9.57838	9.43218	9.36112	9.57838	10.4562	10.5661	10.5661	8.96879	9.04676	9.04676	2.34109e-07	1.25415e-07
mmu-miR-1906	5.74095	5.46318	5.74095	7.55566	7.58859	7.52907	7.86721	7.70843	7.73766	5.17131	5.11278	5.52283	7.16266	7.31355	7.31355	7.13804	7.21336	7.13804	4.32145	4.19245	5.39654	7.16266	7.21336	7.23451	7.47714	7.61606	7.39603	0.770666	4.82975	5.09273	7.80381	7.76986	7.76986	8.28966	8.04585	8.11848	6.7613	6.13622	6.64126	2.20887e-07	1.17807e-07
mmu-miR-181b	0.491711	3.87009	0.505147	5.11278	5.15318	5.09273	7.18648	6.0365	6.4736	0.518959	0.485143	0.360924	0.144736	1.82561	1.55728	4.16821	3.99446	3.40776	6.65865	6.4736	0.540175	2.27766	0.114415	0.0839623	4.21389	4.10996	4.60885	6.7613	6.78872	7.07175	5.19974	5.38075	5.36038	6.65865	6.65865	6.62407	7.55566	7.11277	6.4736	2.03593e-07	1.08098e-07
mmu-miR-137	0.491711	0.321593	0.505147	0.0539858	0.0949029	0.0517521	0.0179283	0.411359	0.00462898	0.518959	0.485143	0.360924	0.144736	0.0678117	0.0341621	0.056529	0.0539858	0.0395748	0.583747	0.402392	0.540175	0.122682	0.114415	0.0839623	0.00863695	0.00863695	0.025994	0.770666	0.390287	0.591178	0.0805039	0.294505	0.0739789	0.0151774	0.0233966	0.025994	0.698802	0.778834	0.402392	1.84786e-07	9.76725e-08
mmu-miR-666-3p	0.491711	0.321593	0.505147	0.0539858	0.0949029	0.0517521	0.0179283	0	0.00462898	0.518959	0.485143	0.360924	0.144736	0.0678117	0.0341621	0.056529	0.0539858	0.0395748	0.583747	0.402392	0.540175	0.122682	0.114415	0.0839623	0.244267	0.736604	0.673067	0.770666	0.390287	0.591178	0.0805039	0.294505	0.0739789	0.0151774	0.0233966	0.025994	0.698802	0.778834	0.402392	1.77956e-07	9.3639e-08
mmu-miR-302b*	0.491711	0.321593	0.505147	0.0539858	0.0949029	0.0517521	0.0179283	0	0.00462898	0.518959	0.485143	0.360924	2.4401	2.37678	2.3029	0.056529	0.0539858	0.775667	0.583747	0.402392	0.540175	1.7655	0.114415	1.92759	0.23809	0.257204	0.025994	0.770666	0.390287	0.591178	0.0805039	0.294505	0.0739789	0.0151774	0.0233966	0.025994	0.698802	0.778834	0.402392	1.33267e-07	6.98068e-08
mmu-miR-96	8.63074	8.52246	8.52246	8.43204	8.39046	8.52246	5.94101	7.97116	7.61606	8.67733	8.67733	8.77467	8.77467	9.04676	9.04676	8.77467	8.8516	8.8516	8.90026	8.96879	8.96879	9.02127	9.02127	9.04676	8.77467	8.72796	8.67733	9.02127	8.90026	8.8516	8.21863	8.25621	8.00643	7.11277	7.09302	7.09302	7.83382	8.28966	8.21863	1.29352e-07	6.74479e-08
mmu-miR-100	0.491711	3.33513	4.14977	4.28972	4.12726	4.4585	6.62407	5.8581	6.43867	0.518959	4.21389	0.360924	0.144736	0.0678117	0.0341621	0.056529	0.0539858	0.0395748	0.583747	3.99446	0.540175	0.122682	0.114415	0.0839623	0.00863695	0.00863695	0.025994	0.770666	3.73333	0.591178	3.50706	3.22854	4.12726	6.28786	6.24877	6.39046	0.698802	0.778834	0.402392	1.15011e-07	5.96964e-08
mmu-miR-293*	4.21389	4.52958	4.24689	1.59568	1.92759	1.59568	0.0179283	1.11992	0.38796	4.28972	3.90943	4.16821	3.59514	2.99059	3.00708	3.3217	2.74197	2.42216	4.24689	3.50706	4.4585	3.16085	2.67914	3.14749	2.40595	2.37678	2.86356	0.770666	3.3217	4.21389	0.0805039	0.294505	0.0739789	0.0151774	0.595268	0.025994	0.698802	0.778834	3.21174	1.0707e-07	5.53197e-08
mmu-miR-425*	0.491711	0.321593	0.505147	0.0539858	0.0949029	0.0517521	0.0179283	0	0.00462898	0.518959	0.485143	0.360924	0.144736	0.0678117	0.0341621	0.056529	0.0539858	0.0395748	0.583747	0.402392	0.540175	0.122682	0.114415	0.0839623	0.00863695	0.00863695	0.025994	0.770666	0.390287	0.591178	0.0805039	0.294505	0.0739789	0.38796	0.0233966	0.025994	0.698802	0.778834	0.402392	9.71553e-08	4.99656e-08
mmu-miR-210	4.55858	4.26562	4.82975	6.45632	6.37697	6.36177	7.04524	6.45632	6.33808	0.518959	4.50891	4.30692	7.02215	7.11277	7.11277	7.83382	7.80381	7.80381	5.30269	5.67461	5.03446	7.47714	7.4264	7.34568	7.93389	7.97116	7.86721	5.41768	5.65399	5.27682	6.52097	6.62407	6.50034	6.22742	6.18037	6.13622	5.41768	5.19974	5.81647	8.13534e-08	4.16452e-08
mmu-miR-27a	9.04676	8.67733	8.90026	6.88338	6.90694	6.7613	2.67914	6.41059	6.45632	8.96879	9.15667	9.15667	8.39046	8.57948	8.47831	8.28966	8.28966	8.43204	8.77467	8.8516	9.15667	8.15549	8.18197	8.0799	8.11848	8.11848	8.00643	8.67733	8.52246	8.57948	6.43867	6.45632	6.39046	6.0365	6.0365	6.01445	8.67733	8.8516	8.8516	8.09956e-08	4.12692e-08
mmu-miR-345-5p	5.91817	5.63319	5.69283	5.77182	5.71868	5.71868	6.78872	6.32426	6.39046	5.41768	5.83855	5.77182	5.79872	5.8883	5.69283	5.94101	5.99163	6.24877	5.19974	5.15318	5.81647	5.77182	5.71868	5.67461	6.01445	6.0606	6.0365	5.48745	4.85055	5.30269	5.81647	5.8581	5.81647	6.45632	6.45632	6.45632	5.30269	5.41768	4.99491	7.59093e-08	3.84968e-08
mmu-miR-200a*	0.491711	0.321593	0.505147	0.0539858	0.0949029	0.0517521	0.0179283	0	0.00462898	0.518959	0.485143	0.360924	0.144736	0.0678117	0.0341621	0.056529	0.0539858	0.0395748	0.583747	0.402392	0.540175	0.122682	0.114415	0.0839623	0.370305	0.314477	0.025994	0.770666	0.390287	0.591178	0.0805039	0.294505	0.0739789	0.0151774	0.0233966	0.025994	0.698802	0.778834	0.402392	6.56631e-08	3.31442e-08
mmu-miR-540-5p	0.491711	0.321593	0.505147	0.0539858	0.0949029	0.0517521	0.0179283	0.134856	0.00462898	0.518959	0.485143	0.360924	0.144736	0.0678117	0.0341621	0.056529	0.0539858	0.0395748	0.583747	0.402392	0.540175	0.122682	0.114415	0.0839623	0.246359	0.328988	0.025994	0.770666	0.390287	0.591178	0.0805039	0.294505	0.0739789	0.0151774	0.0233966	0.025994	0.698802	0.778834	0.402392	6.47173e-08	3.25127e-08
mmu-miR-705	4.58699	4.08655	0.505147	6.85401	6.80739	6.70372	7.64842	6.92962	6.99472	0.518959	0.485143	2.88129	6.80739	7.02215	6.92962	6.90694	6.64126	6.33808	4.16821	4.36445	0.540175	6.65865	6.78872	6.7363	7.11277	7.18648	7.2883	4.93956	4.60885	4.3396	6.94916	7.09302	7.09302	7.58859	7.58859	7.64842	6.78872	6.39046	6.28786	5.52532e-08	2.75151e-08
mmu-miR-324-3p	0.491711	3.26249	0.505147	4.60885	4.62893	4.82975	6.36177	4.28972	4.90769	0.518959	0.485143	3.71662	4.60885	4.90769	4.90769	4.4585	4.52958	4.62893	0.583747	3.71662	0.540175	4.96329	4.82975	4.90769	4.90769	4.93956	4.71596	0.770666	0.390287	0.591178	4.96329	4.90769	5.15318	5.13402	5.25185	5.17131	0.698802	0.778834	0.402392	5.52532e-08	2.76266e-08
mmu-miR-19a*	0.491711	0.321593	0.505147	0.0539858	0.0949029	0.0517521	0.0179283	0.314477	0.00462898	0.518959	0.485143	0.360924	0.144736	0.0678117	0.0341621	0.056529	0.0539858	0.0395748	0.583747	0.402392	0.540175	0.122682	0.114415	0.0839623	0.00863695	0.00863695	0.025994	0.770666	0.390287	0.591178	0.0805039	0.294505	0.0739789	0.0151774	0.0233966	0.025994	0.698802	0.778834	0.402392	4.0717e-08	2.01646e-08
mmu-miR-195	6.0862	6.18037	6.1527	5.2266	5.25185	5.27682	1.34973	3.82622	4.21389	6.36177	6.11235	6.18037	5.55151	5.19974	5.25185	4.60885	4.48884	4.55035	6.62407	6.65865	6.39046	5.55151	5.52283	5.65399	5.07404	4.90769	5.19974	6.52097	6.64126	6.62407	5.2266	5.41768	5.38075	4.12726	4.30692	4.26562	5.05079	5.36038	4.90769	3.33696e-08	1.64356e-08
mmu-miR-143	5.57118	5.59301	5.57118	0.0539858	0.0949029	0.0517521	0.0179283	0.465473	0.00462898	5.19974	5.46318	5.4416	0.144736	0.0678117	0.0341621	2.17575	2.86356	2.4401	0.583747	4.08655	5.65399	0.122682	0.114415	0.0839623	2.27766	2.40595	1.97023	0.770666	4.19245	0.591178	0.0805039	0.294505	0.0739789	0.0151774	0.0233966	0.025994	0.698802	0.778834	0.402392	3.33696e-08	1.64464e-08
mmu-miR-30e	6.39046	6.43867	6.28786	6.33808	6.41059	6.42363	7.09302	7.61606	7.07175	6.0365	6.01445	6.32426	6.1527	6.0606	6.26784	6.37697	6.4736	6.43867	6.1527	6.22742	6.32426	6.28786	6.36177	6.39046	6.45632	6.57975	6.36177	6.0606	6.11235	5.91817	6.13622	6.24877	5.71868	6.83147	6.62407	6.6855	5.83855	5.91817	6.24877	2.80299e-08	1.36813e-08
mmu-miR-326	0.491711	0.321593	0.505147	0.0539858	0.0949029	0.0517521	1.25749	1.27861	0.587381	0.518959	0.485143	0.360924	0.144736	0.0678117	0.0341621	0.056529	0.0539858	0.0395748	0.583747	0.402392	0.540175	0.122682	0.114415	0.0839623	0.00863695	0.00863695	0.025994	0.770666	0.390287	0.591178	0.0805039	0.294505	0.0739789	0.849188	1.27861	1.52336	0.698802	0.778834	0.402392	1.99658e-08	9.69768e-09
mmu-miR-669e	0.491711	0.321593	0.505147	0.0539858	0.0949029	0.0517521	0.0179283	0.260018	0.00462898	0.518959	0.485143	0.360924	0.144736	0.0678117	0.0341621	0.056529	0.0539858	0.0395748	0.583747	0.402392	0.540175	0.122682	0.114415	0.0839623	0.00863695	0.00863695	0.025994	0.770666	0.390287	0.591178	0.0805039	0.294505	0.0739789	0.0151774	0.0233966	0.025994	0.698802	0.778834	0.402392	1.85278e-08	8.9551e-09
mmu-miR-9	0.491711	3.21174	0.505147	4.58699	4.56681	4.58699	4.55035	7.76986	7.86721	0.518959	0.485143	3.27498	4.32145	4.32145	4.56681	4.14977	4.24689	3.99446	0.583747	0.402392	4.62893	5.69283	5.61593	5.74095	5.57118	5.4416	5.36038	0.770666	0.390287	0.591178	4.87288	5.07404	5.09273	7.73766	7.73766	7.76986	0.698802	0.778834	0.402392	1.45216e-08	6.98419e-09
mmu-miR-376c	5.96642	6.0365	6.01445	6.92962	6.94916	7.02215	5.2266	6.20604	6.32426	5.99163	5.99163	5.96642	6.94916	6.85401	7.02215	6.7613	6.90694	6.99472	6.70372	6.5391	6.18037	7.21336	7.13804	7.16266	6.99472	6.88338	6.85401	6.37697	6.36177	6.43867	7.09302	7.02215	7.37464	6.5391	6.5391	6.64126	5.91817	6.24877	6.18037	1.39822e-08	6.68845e-09
mmu-miR-302b	7.83382	7.83382	7.86721	9.43218	9.49869	9.36112	3.61661	8.0799	8.11848	6.99472	6.97282	7.07175	10.9917	10.9917	10.8074	9.89964	10.0024	10.2519	6.26784	6.28786	6.62407	10.5661	10.6633	10.5661	10.4562	10.2519	10.4562	7.13804	7.21336	7.13804	10.0024	10.0024	10.2519	8.52246	8.67733	8.67733	7.34568	7.67496	7.55566	1.39822e-08	6.69149e-09
mmu-miR-18b	6.01445	5.94101	5.96642	7.18648	7.16266	7.16266	5.71868	6.90694	6.5391	5.91817	5.8581	5.99163	6.85401	6.64126	6.85401	6.30514	6.30514	6.45632	6.41059	6.37697	6.37697	7.07175	7.11277	7.13804	6.72085	6.6855	6.57975	6.30514	6.22742	6.24877	7.13804	7.37464	6.92962	6.43867	6.43867	6.4736	6.01445	6.18037	5.96642	1.29893e-08	6.15447e-09
mmu-miR-376a*	0.491711	0.321593	0.505147	1.7655	2.02708	1.53823	0.0179283	1.7655	1.41259	0.518959	0.485143	0.360924	2.332	2.24452	2.06982	2.35985	2.28928	2.17575	0.583747	0.402392	0.540175	2.52956	2.15515	2.65263	1.92759	1.92759	2.13186	0.770666	0.390287	0.591178	1.84863	2.53924	1.57715	1.55728	1.04115	0.765473	0.698802	0.778834	0.402392	1.23166e-08	5.80642e-09
mmu-miR-301b	0.491711	2.74197	0.505147	4.55035	4.71596	4.56681	6.18037	7.16266	6.18037	0.518959	0.485143	2.9179	4.14977	4.14977	4.48884	4.90769	4.96329	4.82975	4.4585	3.48224	4.3396	5.03446	5.17131	5.13402	5.36038	5.63319	5.38075	0.770666	3.17717	0.591178	4.55035	4.93956	3.89051	6.24877	6.11235	6.11235	0.698802	0.778834	3.26249	1.21083e-08	5.67939e-09
mmu-miR-99b	6.56145	6.64126	6.6855	6.13622	6.18037	6.1527	6.90694	5.30269	5.99163	7.09302	7.26095	7.13804	7.11277	6.90694	7.07175	7.2883	7.39603	7.45358	7.21336	7.16266	7.18648	7.26095	6.92962	7.04524	7.18648	7.07175	7.04524	6.39046	6.56145	6.4736	6.0862	6.0606	6.33808	5.51169	5.63319	5.61593	6.90694	6.92962	6.83147	1.19083e-08	5.55719e-09
mmu-miR-384-5p	0.491711	0.321593	0.505147	0.0539858	0.0949029	0.0517521	0.0179283	0.0730355	0.240935	0.518959	0.485143	0.360924	0.144736	0.0678117	0.0341621	0.056529	0.0539858	0.0395748	0.583747	0.402392	0.540175	0.122682	0.114415	0.0839623	0.00863695	0.00863695	0.025994	0.770666	0.390287	0.591178	0.0805039	0.294505	0.0739789	0.0151774	0.0233966	0.025994	0.698802	0.778834	0.402392	1.19083e-08	5.53702e-09
mmu-miR-434-3p	7.11277	7.13804	7.13804	7.86721	7.86721	7.83382	6.1527	7.13804	7.39603	7.2883	7.23451	7.11277	7.80381	7.83382	7.73766	7.64842	7.73766	7.93389	7.34568	7.37464	7.31355	8.18197	8.00643	7.97116	7.86721	7.80381	7.76986	7.37464	7.34568	7.37464	8.0799	8.04585	8.18197	7.23451	7.37464	7.505	6.50034	6.70372	6.60303	1.1326e-08	5.23155e-09
mmu-miR-193	0.491711	0.321593	0.505147	0.0539858	2.3457	1.7655	3.73333	4.80994	3.19362	0.518959	0.485143	0.360924	0.144736	0.0678117	1.25749	0.056529	0.0539858	0.0395748	0.583747	0.402392	0.540175	0.122682	0.114415	0.0839623	0.758232	0.758232	0.025994	0.770666	0.390287	0.591178	0.0805039	0.294505	0.0739789	2.10438	2.19035	2.19035	0.698802	0.778834	0.402392	1.11959e-08	5.14477e-09
mmu-miR-153	0.491711	0.321593	0.505147	2.01186	2.25849	2.10438	2.24452	6.6855	5.17131	0.518959	0.485143	0.360924	0.144736	0.0678117	0.0341621	0.056529	0.0539858	0.0395748	0.583747	0.402392	0.540175	0.122682	0.114415	0.0839623	0.00863695	0.00863695	0.025994	0.770666	0.390287	0.591178	2.17575	0.294505	0.0739789	5.07404	4.58699	4.60885	0.698802	0.778834	0.402392	8.07551e-09	3.69166e-09
mmu-miR-370	5.55151	5.4416	5.09273	7.37464	7.37464	7.13804	8.32899	6.42363	6.88338	5.67461	5.65399	5.46318	6.88338	6.94916	6.72085	6.78872	6.80739	6.65865	4.96329	4.87288	5.77182	7.13804	7.09302	7.26095	6.88338	6.85401	7.11277	5.07404	5.61593	5.2266	7.47714	7.70843	7.67496	6.94916	7.23451	7.13804	6.60303	5.59301	6.37697	7.98829e-09	3.63277e-09
mmu-miR-363	8.8516	8.77467	8.8516	9.89964	9.89964	9.89964	8.0799	8.90026	9.15667	8.90026	8.72796	8.8516	9.43218	9.43218	9.49869	9.02127	9.10904	9.04676	9.02127	9.10904	9.10904	9.49869	9.57838	9.57838	9.36112	9.36112	9.36112	9.15667	9.04676	9.02127	9.80026	9.80026	9.89964	9.04676	9.02127	9.04676	8.72796	8.90026	8.90026	6.0625e-09	2.74256e-09
mmu-miR-127	8.18197	8.11848	8.11848	8.8516	8.90026	8.90026	9.04676	8.18197	8.47831	8.04585	8.18197	8.15549	8.57948	8.63074	8.63074	8.32899	8.39046	8.63074	8.00643	8.00643	8.21863	8.63074	8.63074	8.67733	8.39046	8.39046	8.28966	8.0799	8.18197	8.0799	9.04676	9.02127	9.10904	8.39046	8.63074	8.47831	7.90936	7.90936	7.90936	5.85876e-09	2.63644e-09
mmu-miR-20a	10.6633	10.6633	10.6633	10.9917	10.9917	11.1553	10.9917	12.4679	12.4679	10.8074	10.8074	10.5661	10.5661	10.4562	10.4562	10.9917	10.4562	10.6633	10.8074	10.8074	10.8074	10.8074	10.5661	10.8074	10.5661	10.8074	10.5661	10.6633	10.8074	10.8074	11.4945	11.4945	11.1553	12.6249	12.6249	12.6249	10.2519	10.5661	10.2519	5.20074e-09	2.32795e-09
mmu-miR-296-5p	6.65865	6.60303	6.7613	6.94916	6.97282	6.7363	7.39603	7.2883	7.04524	6.62407	6.64126	6.50034	6.65865	6.92962	6.7613	6.85401	6.7613	6.7613	6.39046	6.60303	6.65865	6.72085	6.85401	6.65865	6.83147	7.02215	6.83147	6.62407	6.32426	6.39046	6.97282	6.99472	6.94916	7.505	7.34568	7.31355	6.70372	6.65865	6.65865	5.12387e-09	2.28134e-09
mmu-miR-669h-3p	0.491711	0.321593	0.505147	0.0539858	0.0949029	0.0517521	0.0179283	0.11624	0.00462898	0.518959	0.485143	0.360924	0.144736	0.0678117	0.0341621	0.056529	0.0539858	0.0395748	0.583747	0.402392	0.540175	0.122682	0.114415	0.0839623	0.00863695	0.00863695	0.025994	0.770666	0.390287	0.591178	0.0805039	0.294505	0.0739789	0.0151774	0.0233966	0.025994	0.698802	0.778834	0.402392	3.86822e-09	1.71307e-09
mmu-miR-322*	0.491711	0.321593	0.505147	0.0539858	0.0949029	0.0517521	1.11992	0.370305	0.578956	0.518959	0.485143	0.360924	0.144736	0.0678117	0.0341621	0.056529	0.0539858	0.0395748	0.583747	0.402392	0.540175	0.122682	0.114415	0.0839623	0.00863695	0.00863695	0.025994	0.770666	0.390287	0.591178	0.0805039	0.294505	0.0739789	1.11992	1.52336	1.57715	0.698802	0.778834	0.402392	3.29931e-09	1.45327e-09
mmu-miR-466j	0.491711	0.321593	0.505147	0.0539858	0.0949029	0.0517521	0.0179283	0.0752431	0.00462898	0.518959	0.485143	0.360924	0.144736	0.0678117	0.0341621	0.056529	0.0539858	0.0395748	0.583747	0.402392	0.540175	0.122682	0.114415	0.0839623	0.00863695	0.00863695	0.025994	0.770666	0.390287	0.591178	0.0805039	0.294505	0.0739789	0.0151774	0.0233966	0.025994	0.698802	0.778834	0.402392	2.9101e-09	1.2749e-09
mmu-miR-186*	0.491711	0.321593	0.505147	0.0539858	0.0949029	0.0517521	0.0179283	0.0738259	0.00462898	0.518959	0.485143	0.360924	0.144736	0.0678117	0.0341621	0.056529	0.0539858	0.0395748	0.583747	0.402392	0.540175	0.122682	0.114415	0.0839623	0.00863695	0.00863695	0.025994	0.770666	0.390287	0.591178	0.0805039	0.294505	0.0739789	0.0151774	0.0233966	0.025994	0.698802	0.778834	0.402392	2.90099e-09	1.264e-09
mmu-miR-138	0.491711	0.321593	0.505147	0.0539858	0.0949029	0.0517521	0.0179283	0.0692658	0.00462898	0.518959	0.485143	0.360924	0.144736	0.0678117	0.0341621	0.056529	0.0539858	0.0395748	0.583747	0.402392	0.540175	0.122682	0.114415	0.0839623	0.00863695	0.00863695	0.025994	0.770666	0.390287	0.591178	0.0805039	0.294505	0.0739789	0.0151774	0.0233966	0.025994	0.698802	0.778834	0.402392	2.84726e-09	1.23049e-09
mmu-miR-132	0.491711	0.321593	0.505147	0.0539858	0.0949029	0.0517521	0.0179283	0.069732	0.00462898	0.518959	0.485143	0.360924	0.144736	0.0678117	0.0341621	0.056529	0.0539858	0.0395748	0.583747	0.402392	0.540175	0.122682	0.114415	0.0839623	0.00863695	0.00863695	0.025994	0.770666	0.390287	0.591178	0.0805039	0.294505	0.0739789	0.0151774	0.0233966	0.025994	0.698802	0.778834	0.402392	2.84726e-09	1.23381e-09
mmu-miR-126-5p	0.491711	0.321593	0.505147	0.0539858	0.0949029	0.0517521	0.0179283	0.0674406	0.00462898	0.518959	0.485143	0.360924	0.144736	0.0678117	0.0341621	0.056529	0.0539858	0.0395748	0.583747	0.402392	0.540175	0.122682	0.114415	0.0839623	0.00863695	0.00863695	0.025994	0.770666	0.390287	0.591178	0.0805039	0.294505	0.0739789	0.0151774	0.0233966	0.025994	0.698802	0.778834	0.402392	2.84137e-09	1.21773e-09
mmu-miR-466f-5p	0.491711	0.321593	0.505147	0.0539858	0.0949029	0.0517521	0.0179283	0.0663058	0.00462898	0.518959	0.485143	0.360924	0.144736	0.0678117	0.0341621	0.056529	0.0539858	0.0395748	0.583747	0.402392	0.540175	0.122682	0.114415	0.0839623	0.00863695	0.00863695	0.025994	0.770666	0.390287	0.591178	0.0805039	0.294505	0.0739789	0.0151774	0.0233966	0.025994	0.698802	0.778834	0.402392	2.83904e-09	1.20997e-09
mmu-let-7a*	0.491711	0.321593	0.505147	0.0539858	0.0949029	0.0517521	0.0179283	0.0593678	0.00462898	0.518959	0.485143	0.360924	0.144736	0.0678117	0.0341621	0.056529	0.0539858	0.0395748	0.583747	0.402392	0.540175	0.122682	0.114415	0.0839623	0.00863695	0.00863695	0.025994	0.770666	0.390287	0.591178	0.0805039	0.294505	0.0739789	0.0151774	0.0233966	0.025994	0.698802	0.778834	0.402392	2.7499e-09	1.16543e-09
mmu-miR-297b-5p	0.491711	0.321593	0.505147	0.0539858	0.0949029	0.0517521	0.0179283	0.0467715	0.00462898	0.518959	0.485143	0.360924	0.144736	0.0678117	0.0341621	0.056529	0.0539858	0.0395748	0.583747	0.402392	0.540175	0.122682	0.114415	0.0839623	0.00863695	0.00863695	0.025994	0.770666	0.390287	0.591178	0.0805039	0.294505	0.0739789	0.0151774	0.0233966	0.025994	0.698802	0.778834	0.402392	2.60144e-09	1.09632e-09
mmu-miR-296-3p	0.491711	0.321593	0.505147	0.0539858	0.0949029	0.0517521	0.0179283	0.0465572	0.00462898	0.518959	0.485143	0.360924	0.144736	0.0678117	0.0341621	0.056529	0.0539858	0.0395748	0.583747	0.402392	0.540175	0.122682	0.114415	0.0839623	0.00863695	0.00863695	0.025994	0.770666	0.390287	0.591178	0.0805039	0.294505	0.0739789	0.0151774	0.0233966	0.025994	0.698802	0.778834	0.402392	2.60144e-09	1.09527e-09
mmu-miR-216a	0.491711	0.321593	0.505147	0.0539858	0.0949029	0.0517521	0.0179283	0.0413173	0.00462898	0.518959	0.485143	0.360924	0.144736	0.0678117	0.0341621	0.056529	0.0539858	0.0395748	0.583747	0.402392	0.540175	0.122682	0.114415	0.0839623	0.00863695	0.00863695	0.025994	0.770666	0.390287	0.591178	0.0805039	0.294505	0.0739789	0.0151774	0.0233966	0.025994	0.698802	0.778834	0.402392	2.56962e-09	1.07068e-09
mmu-miR-546	0.491711	0.321593	0.505147	0.0539858	0.0949029	0.0517521	2.25849	2.22712	1.34973	0.518959	0.485143	0.360924	0.144736	0.0678117	0.0341621	0.056529	0.0539858	0.0395748	0.583747	0.402392	0.540175	0.122682	0.114415	0.0839623	1.81464	1.68374	0.578956	0.770666	0.390287	0.591178	0.0805039	0.294505	0.0739789	2.08514	1.53823	2.22712	0.698802	0.778834	0.402392	2.48725e-09	1.03043e-09
mmu-miR-377	5.03446	4.56681	4.96329	6.20604	6.1527	6.18037	5.77182	6.70372	5.38075	4.71596	4.55035	4.87288	6.33808	6.41059	6.52097	6.43867	6.60303	6.37697	5.39654	5.11278	5.33328	6.70372	6.70372	6.80739	6.52097	6.65865	6.42363	5.57118	4.87288	5.36038	6.18037	6.28786	5.48745	5.17131	4.99491	5.11278	5.63319	5.8581	5.4416	2.23512e-09	9.20655e-10
mmu-miR-1895	5.79872	5.83855	5.8883	7.26095	7.2883	7.23451	8.18197	6.7363	7.26095	5.77182	5.94101	5.74095	6.72085	6.97282	6.88338	6.94916	6.6855	6.56145	6.24877	6.24877	5.71868	6.90694	7.02215	6.78872	7.02215	7.13804	7.09302	6.20604	6.5391	6.30514	7.505	7.39603	7.52907	7.61606	7.52907	7.58859	8.11848	7.39603	7.58859	2.12457e-09	8.70064e-10
mmu-miR-714	5.09273	4.36445	4.28972	6.50034	6.57975	6.37697	7.52907	6.4736	6.64126	4.16821	4.10996	4.58699	6.56145	6.65865	6.65865	6.62407	6.83147	6.80739	4.10996	3.84391	4.32145	6.56145	6.65865	6.52097	6.90694	6.90694	6.78872	0.770666	3.82622	4.16821	6.65865	6.65865	6.65865	6.85401	6.72085	6.7613	7.45358	7.37464	7.45358	2.04264e-09	8.31646e-10
mmu-miR-216b	0.491711	0.321593	0.505147	0.0539858	0.0949029	0.0517521	0.0179283	0.0613478	0.131101	0.518959	0.485143	0.360924	0.144736	0.0678117	0.0341621	0.056529	0.0539858	0.0395748	0.583747	0.402392	0.540175	0.122682	0.114415	0.0839623	0.00863695	0.00863695	0.025994	0.770666	0.390287	0.591178	0.0805039	0.294505	0.0739789	1.27861	0.765473	0.964464	0.698802	0.778834	0.402392	1.77574e-09	7.18753e-10
mmu-miR-297a*	5.11278	5.15318	5.13402	3.12371	3.40776	3.17717	0.0179283	2.99059	2.86356	5.38075	5.36038	5.2266	3.90943	3.73333	3.40776	3.24248	3.22854	2.83914	5.09273	4.56681	5.27682	2.67914	2.56425	2.83914	2.21618	2.17575	2.35985	5.33328	5.15318	5.07404	2.3029	2.76239	2.31627	2.13186	2.04514	2.27766	4.62893	4.99491	4.24689	1.59283e-09	6.40925e-10
mmu-miR-411	5.19974	5.61593	5.15318	6.42363	6.24877	6.28786	5.74095	5.46318	5.63319	5.27682	5.09273	5.36038	6.32426	6.32426	6.32426	6.1527	6.1527	6.26784	5.96642	5.79872	5.4416	6.32426	6.28786	6.32426	6.28786	6.24877	6.26784	5.52283	5.79872	5.51169	6.50034	6.50034	6.62407	5.81647	5.99163	5.99163	4.93956	5.77182	5.39654	1.49904e-09	5.99617e-10
mmu-miR-325	0.491711	0.321593	0.505147	0.0539858	0.0949029	0.0517521	0.0179283	0.849188	1.43468	0.518959	0.485143	0.360924	0.144736	0.0678117	0.0341621	0.056529	0.0539858	0.0395748	0.583747	0.402392	0.540175	0.122682	0.114415	0.0839623	0.00863695	0.00863695	0.025994	0.770666	0.390287	0.591178	0.0805039	0.294505	0.0739789	2.01186	2.21618	2.15515	0.698802	0.778834	0.402392	1.45825e-09	5.79827e-10
mmu-miR-551b	0.491711	0.321593	0.505147	0.0539858	0.0949029	0.0517521	0.0179283	1.25749	0.673067	0.518959	0.485143	0.360924	0.144736	0.0678117	0.0341621	0.056529	0.0539858	0.0395748	0.583747	0.402392	0.540175	0.122682	0.114415	0.0839623	0.00863695	0.00863695	0.025994	0.770666	0.390287	0.591178	0.0805039	0.294505	0.0739789	1.81464	2.06982	1.97023	0.698802	0.778834	0.402392	1.13126e-09	4.47117e-10
mmu-miR-30a*	0.491711	0.321593	0.505147	2.02708	2.27766	2.06982	4.08655	3.19362	3.29291	0.518959	0.485143	0.360924	0.144736	0.0678117	1.11992	1.66166	0.0539858	1.55728	0.583747	0.402392	0.540175	0.122682	0.114415	0.0839623	1.04115	1.04115	1.11992	0.770666	0.390287	0.591178	0.0805039	0.294505	1.95051	3.50706	3.40776	3.59514	0.698802	0.778834	0.402392	9.8997e-10	3.88917e-10
mmu-miR-224	0.491711	0.321593	0.505147	2.13186	2.37678	2.31627	0.0179283	0.758232	1.59568	0.518959	0.485143	0.360924	3.27498	2.58224	2.74197	2.99059	2.70332	2.66672	0.583747	0.402392	0.540175	3.87009	3.21174	3.82622	3.21174	2.83914	3.17717	0.770666	0.390287	0.591178	2.332	0.294505	2.53924	1.52336	1.78366	1.68374	0.698802	0.778834	0.402392	9.8997e-10	3.88406e-10
mmu-miR-181a	0.491711	0.321593	0.505147	1.92759	0.0949029	2.01186	6.26784	4.21389	4.26562	0.518959	0.485143	0.360924	0.144736	0.0678117	0.0341621	1.57715	0.0539858	1.66166	0.583747	0.402392	0.540175	0.122682	0.114415	0.0839623	1.18111	0.964464	0.025994	0.770666	0.390287	0.591178	2.02708	0.294505	0.0739789	4.58699	4.62893	4.71596	0.698802	0.778834	0.402392	9.8997e-10	3.85585e-10
mmu-miR-431*	0.491711	0.321593	0.505147	1.55728	2.01186	1.52336	1.04115	0.323621	0.314477	0.518959	0.485143	0.360924	2.15515	1.66166	1.52336	1.43468	1.41259	1.27861	0.583747	0.402392	0.540175	2.08514	2.04514	2.02708	1.53823	0.765473	1.04115	0.770666	0.390287	0.591178	1.99416	2.65263	1.81464	0.578956	0.736604	0.665556	0.698802	0.778834	0.402392	9.79913e-10	3.77967e-10
mmu-miR-378	0.491711	3.59514	0.505147	4.80994	4.52958	4.28972	6.32426	4.50891	5.03446	0.518959	0.485143	3.87009	4.99491	5.15318	5.19974	4.87288	4.60885	4.3396	0.583747	0.402392	0.540175	4.62893	4.90769	4.82975	4.93956	4.99491	4.96329	0.770666	0.390287	0.591178	4.93956	4.60885	4.93956	5.41768	5.36038	5.46318	0.698802	0.778834	0.402392	9.76987e-10	3.74512e-10
mcmv-miR-M23-1-5p	0.491711	3.73333	4.19245	6.4736	6.43867	6.33808	7.505	7.39603	6.70372	0.518959	0.485143	3.89051	5.94101	6.28786	6.18037	6.65865	6.37697	6.0365	0.583747	0.402392	0.540175	6.13622	6.13622	5.94101	6.37697	6.41059	6.43867	0.770666	3.50706	0.591178	6.5391	6.57975	6.60303	7.02215	7.02215	7.04524	6.11235	5.67461	5.79872	9.22881e-10	3.51574e-10
mmu-miR-31*	0.491711	0.321593	0.505147	0.0539858	0.0949029	0.0517521	0.0179283	0.604374	0.00462898	0.518959	0.485143	0.360924	0.144736	1.81464	1.45265	1.97023	1.82561	2.28928	0.583747	0.402392	0.540175	2.25849	2.19035	2.332	2.19035	2.15515	1.55728	0.770666	0.390287	0.591178	0.0805039	0.294505	0.0739789	0.0151774	0.0233966	0.025994	0.698802	0.778834	0.402392	9.12312e-10	3.45375e-10
mmu-miR-379	7.55566	7.47714	7.52907	8.28966	8.21863	8.15549	8.15549	7.52907	7.70843	7.505	7.37464	7.52907	8.04585	8.04585	8.04585	7.93389	8.00643	7.90936	7.58859	7.80381	7.70843	8.25621	8.25621	8.25621	8.00643	8.0799	8.0799	7.80381	7.83382	7.86721	8.28966	8.43204	8.52246	7.70843	7.76986	7.80381	7.80381	7.73766	7.80381	7.70675e-10	2.89921e-10
mmu-miR-9*	0.491711	0.321593	0.505147	2.24452	2.332	2.25849	2.53924	5.39654	5.51169	0.518959	0.485143	0.360924	0.144736	0.0678117	1.82561	0.056529	0.0539858	1.52336	0.583747	0.402392	0.540175	3.84391	3.87009	3.99446	3.24248	3.12371	3.19362	0.770666	0.390287	0.591178	2.40595	0.294505	2.28928	5.55151	5.55151	5.57118	0.698802	0.778834	0.402392	6.91176e-10	2.58368e-10
mmu-miR-804	0.491711	0.321593	0.505147	0.0539858	0.0949029	0.0517521	1.84863	3.48224	2.10438	0.518959	0.485143	0.360924	0.144736	0.0678117	0.0341621	0.056529	0.0539858	0.0395748	0.583747	0.402392	0.540175	0.122682	0.114415	0.0839623	0.765473	1.25749	0.025994	0.770666	0.390287	0.591178	0.0805039	0.294505	0.0739789	2.53924	2.39288	2.40595	0.698802	0.778834	0.402392	6.67819e-10	2.48047e-10
mmu-miR-669f	9.36112	9.80026	9.36112	8.72796	8.72796	8.72796	6.56145	8.67733	8.39046	9.80026	9.26948	9.36112	8.52246	8.28966	8.39046	8.25621	8.18197	8.18197	9.36112	9.36112	9.26948	8.04585	8.11848	8.11848	7.4264	7.55566	7.45358	9.57838	9.49869	9.89964	7.76986	7.58859	7.61606	7.37464	7.26095	7.39603	9.89964	10.1121	10.1121	6.5653e-10	2.42291e-10
mmu-miR-93	8.77467	8.96879	9.04676	9.10904	9.10904	9.10904	10.1121	9.26948	9.80026	8.8516	8.90026	8.96879	8.96879	8.72796	8.96879	9.04676	9.04676	9.10904	8.72796	8.63074	8.77467	8.96879	8.8516	8.8516	9.02127	9.04676	8.96879	8.57948	8.67733	8.72796	9.15667	9.10904	9.36112	9.89964	9.89964	10.0024	8.77467	8.77467	8.72796	6.4159e-10	2.3525e-10
mmu-miR-323-3p	5.41768	5.55151	5.41768	6.65865	6.64126	6.72085	4.96329	5.63319	6.11235	5.69283	5.59301	5.69283	6.52097	6.4736	6.42363	6.36177	6.5391	6.6855	6.0862	5.99163	5.69283	6.7613	6.62407	6.72085	6.50034	6.4736	6.45632	5.59301	5.94101	5.96642	6.92962	6.85401	6.99472	6.30514	6.28786	6.30514	4.80994	5.11278	5.46318	4.98422e-10	1.81568e-10
mmu-miR-1193	0.491711	3.14749	0.505147	3.19362	3.33513	2.89954	1.59568	2.35985	2.53924	0.518959	0.485143	0.360924	3.33513	3.50706	3.3217	3.14749	3.26249	3.12371	0.583747	0.402392	0.540175	3.17717	3.3217	3.24248	3.33513	3.33513	3.21174	0.770666	0.390287	0.591178	3.59514	4.24689	3.33513	2.86356	2.72129	2.66672	0.698802	0.778834	0.402392	4.6261e-10	1.67421e-10
mmu-miR-26a	8.72796	8.8516	8.72796	8.52246	8.47831	8.57948	8.63074	8.57948	8.96879	8.63074	8.63074	8.57948	8.25621	8.25621	8.28966	8.63074	8.72796	8.72796	8.32899	8.39046	8.52246	8.32899	8.32899	8.32899	8.8516	8.8516	8.72796	8.47831	8.47831	8.52246	8.52246	8.52246	8.72796	8.90026	8.8516	8.90026	8.15549	8.18197	8.15549	4.36184e-10	1.56819e-10
mmu-miR-369-3p	0.491711	0.321593	0.505147	3.82622	4.14977	3.90943	0.0179283	4.90769	5.07404	0.518959	0.485143	0.360924	5.30269	5.2266	5.52283	5.52283	5.61593	5.61593	0.583747	0.402392	0.540175	4.26562	4.26562	4.30692	5.8581	5.74095	5.41768	0.770666	0.390287	0.591178	4.30692	4.3396	4.24689	4.93956	4.71596	4.80994	0.698802	0.778834	0.402392	3.53771e-10	1.26347e-10
mmu-miR-409-3p	6.99472	6.94916	7.02215	7.73766	7.73766	7.80381	7.4264	6.64126	7.23451	7.04524	7.04524	6.97282	7.83382	7.76986	7.76986	7.4264	7.47714	7.58859	7.37464	7.23451	7.21336	7.86721	7.80381	7.80381	7.58859	7.39603	7.37464	7.18648	7.23451	7.26095	8.04585	7.93389	8.0799	7.07175	7.07175	7.11277	7.21336	7.07175	7.13804	3.48092e-10	1.2349e-10
mmu-miR-298	3.87009	3.12371	3.90943	4.32145	4.3396	4.48884	6.39046	4.87288	5.25185	4.19245	3.87009	3.17717	4.80994	5.27682	5.11278	4.52958	4.93956	5.4416	0.583747	3.16085	4.19245	4.85055	4.87288	4.4585	5.48745	5.52283	5.27682	0.770666	0.390287	0.591178	4.56681	4.48884	5.13402	5.65399	5.30269	5.63319	0.698802	0.778834	0.402392	3.45857e-10	1.21873e-10
mmu-miR-183*	3.82622	2.83914	3.73333	2.04514	2.13186	2.02708	1.81464	0.377283	1.04115	4.93956	3.84391	3.21174	3.21174	3.17717	2.99059	2.76239	2.65263	2.40595	4.21389	3.82622	4.26562	3.21174	3.26249	3.19362	2.56425	2.27766	2.74197	4.87288	3.26249	4.24689	1.97023	2.67914	2.04514	0.587381	0.75116	0.595268	0.698802	0.778834	0.402392	2.29719e-10	8.04017e-11
mcmv-miR-m88-1	0.491711	3.00708	0.505147	5.83855	5.91817	5.8883	6.88338	7.11277	5.94101	0.518959	0.485143	0.360924	5.36038	5.59301	5.55151	5.65399	5.46318	4.93956	0.583747	0.402392	0.540175	5.63319	5.48745	5.41768	5.59301	5.8581	5.74095	0.770666	0.390287	0.591178	6.32426	6.26784	6.1527	6.56145	6.32426	6.42363	5.79872	0.778834	5.2266	1.90985e-10	6.639e-11
mmu-miR-186	0.491711	0.321593	0.505147	2.27766	2.24452	2.27766	4.3396	3.26249	3.24248	0.518959	0.485143	0.360924	2.52956	2.27766	2.72129	2.3029	2.25849	2.74197	0.583747	0.402392	0.540175	2.3457	2.4401	2.25849	3.22854	3.17717	2.17575	0.770666	0.390287	0.591178	2.22712	0.294505	2.02708	3.27498	3.00708	2.9179	0.698802	0.778834	0.402392	1.54986e-10	5.35072e-11
mmu-miR-1896	0.491711	0.321593	0.505147	5.17131	5.05079	5.15318	6.64126	4.82975	5.05079	0.518959	0.485143	0.360924	4.4585	5.07404	4.96329	4.58699	3.89051	2.9179	0.583747	0.402392	0.540175	4.99491	5.13402	5.09273	5.03446	5.2266	5.25185	0.770666	0.390287	0.591178	5.59301	5.69283	5.77182	6.0606	5.81647	5.8883	5.2266	0.778834	4.96329	1.32335e-10	4.53721e-11
mmu-miR-130b	8.28966	8.18197	8.28966	8.90026	8.8516	8.8516	10.2519	9.10904	9.36112	8.21863	8.25621	8.25621	8.18197	8.18197	8.15549	8.0799	8.15549	8.21863	8.52246	8.52246	8.28966	8.47831	8.47831	8.47831	8.47831	8.43204	8.32899	8.52246	8.43204	8.47831	8.90026	8.96879	8.90026	9.57838	9.80026	9.80026	8.39046	8.52246	8.47831	1.32335e-10	4.51665e-11
mmu-miR-181c	4.82975	5.2266	4.85055	0.0539858	0.0949029	0.0517521	2.65263	2.58224	2.25849	5.71868	5.69283	5.81647	2.40595	2.76239	2.83914	3.48224	3.3217	3.27498	4.62893	4.24689	5.30269	2.3029	0.114415	2.39288	2.67914	2.56425	2.83914	0.770666	3.87009	0.591178	0.0805039	0.294505	0.0739789	1.53823	1.7655	1.43468	5.13402	5.09273	5.41768	1.29797e-10	4.38837e-11
mmu-miR-218	0.491711	3.82622	0.505147	5.38075	5.38075	5.51169	5.4416	6.72085	6.83147	0.518959	0.485143	3.73333	6.50034	6.37697	6.36177	7.07175	6.99472	7.16266	0.583747	0.402392	0.540175	6.33808	6.30514	6.36177	7.09302	7.04524	6.97282	0.770666	3.89051	0.591178	5.61593	5.71868	5.63319	6.7613	6.80739	6.78872	0.698802	0.778834	0.402392	1.00801e-10	3.38402e-11
mmu-miR-301a	6.42363	6.30514	6.0365	7.70843	7.80381	7.67496	7.93389	9.80026	8.67733	6.18037	5.96642	6.28786	7.39603	7.39603	7.58859	8.18197	8.25621	8.0799	5.99163	6.43867	6.45632	7.70843	8.0799	8.04585	8.25621	8.52246	8.18197	6.57975	6.13622	5.94101	7.55566	7.61606	6.83147	8.57948	8.47831	8.43204	6.65865	6.28786	6.57975	8.48475e-11	2.82825e-11
mmu-miR-10a	5.25185	5.36038	5.17131	5.4416	5.55151	5.67461	4.12726	5.65399	6.26784	5.4416	5.19974	5.67461	0.144736	0.0678117	0.0341621	1.84863	1.92759	1.97023	6.0606	5.96642	5.51169	2.35985	2.25849	2.22712	1.59568	1.45265	1.82561	5.65399	5.09273	5.41768	2.89954	3.71662	4.21389	4.10996	4.14977	4.08655	0.698802	0.778834	4.10996	7.01813e-11	2.32267e-11
mmu-miR-130a	10.4562	10.4562	10.4562	10.6633	10.4562	10.6633	11.9291	11.6376	11.341	10.4562	10.5661	10.4562	10.2519	10.0024	10.2519	10.6633	10.8074	10.9917	10.5661	10.5661	10.5661	10.2519	10.2519	10.2519	10.8074	10.5661	10.8074	10.8074	10.5661	10.5661	10.4562	10.5661	10.1121	11.341	11.341	11.341	10.4562	10.2519	10.4562	6.02476e-11	1.97956e-11
mmu-miR-467f	6.11235	6.01445	6.0606	4.93956	5.2266	4.96329	4.90769	4.24689	4.82975	5.81647	6.13622	6.01445	5.25185	5.4416	5.39654	4.80994	4.99491	5.09273	5.61593	5.59301	5.67461	5.19974	5.15318	5.07404	4.96329	5.15318	4.56681	5.77182	6.01445	5.83855	5.09273	4.26562	4.85055	4.50891	4.36445	4.36445	6.36177	6.0862	6.33808	5.86579e-11	1.91336e-11
mmu-miR-7a	7.97116	8.15549	8.00643	6.7613	6.72085	6.88338	3.69648	5.8883	6.01445	8.25621	8.0799	8.11848	6.83147	6.72085	6.78872	6.01445	5.94101	6.0606	8.15549	8.15549	8.04585	6.64126	6.57975	6.7613	5.83855	5.91817	5.83855	8.11848	8.11848	8.15549	6.37697	6.22742	6.28786	5.48745	5.59301	5.55151	7.97116	8.25621	8.0799	5.2557e-11	1.70184e-11
mmu-miR-182	7.47714	7.58859	7.64842	6.90694	6.83147	6.94916	6.7613	5.55151	6.0862	7.83382	7.86721	7.80381	7.37464	7.26095	7.2883	7.26095	7.2883	7.37464	7.93389	7.67496	7.86721	7.55566	7.45358	7.505	7.23451	7.21336	7.02215	7.21336	7.61606	7.58859	6.88338	6.80739	6.97282	5.8883	5.83855	5.96642	7.2883	6.97282	7.18648	5.2557e-11	1.69701e-11
mmu-miR-421	0.491711	0.321593	0.505147	2.58224	2.67914	2.35985	0.0179283	2.40595	2.67914	0.518959	0.485143	0.360924	3.24248	3.00708	3.24248	3.12371	2.66672	2.37678	0.583747	0.402392	0.540175	4.16821	4.08655	4.14977	3.59514	3.59514	4.21389	0.770666	0.390287	0.591178	2.67914	3.21174	2.76239	2.332	2.56425	2.39288	0.698802	0.778834	0.402392	4.19921e-11	1.33975e-11
mmu-miR-411*	6.60303	6.26784	6.41059	7.11277	7.11277	6.99472	5.8581	6.39046	6.65865	6.41059	6.39046	6.37697	7.34568	7.58859	7.45358	7.09302	7.26095	7.21336	6.37697	6.42363	6.70372	7.18648	7.31355	7.18648	7.31355	7.26095	7.18648	6.50034	6.41059	6.33808	7.34568	7.31355	7.505	6.80739	6.7613	6.80739	6.26784	5.94101	6.20604	3.19788e-11	1.01266e-11
mmu-miR-329	6.7613	6.83147	6.80739	7.67496	7.76986	7.86721	6.41059	6.88338	7.47714	6.88338	6.85401	6.78872	7.70843	7.61606	7.55566	7.58859	7.70843	7.70843	7.09302	7.09302	6.92962	8.00643	7.86721	7.90936	7.67496	7.505	7.61606	6.85401	6.99472	6.80739	8.00643	8.00643	8.11848	7.26095	7.2883	7.26095	6.43867	6.5391	6.5391	2.86697e-11	9.01049e-12
mmu-miR-19b	10.9917	10.9917	10.9917	12.4679	12.4679	12.4679	12.4679	12.8421	12.6249	10.6633	10.6633	10.8074	11.1553	10.8074	11.341	11.6376	11.4945	11.4945	10.9917	10.9917	10.9917	11.4945	11.4945	11.6376	11.9291	11.9291	12.2023	10.9917	10.9917	10.9917	12.4679	12.4679	11.4945	12.4679	11.9291	11.9291	11.1553	11.1553	11.1553	2.42423e-11	7.5613e-12
mmu-miR-669d	6.43867	6.62407	6.45632	5.51169	5.51169	5.59301	4.52958	6.24877	5.52283	6.45632	6.43867	6.56145	5.74095	5.67461	5.81647	5.4416	5.57118	5.63319	6.30514	6.0862	6.36177	4.55035	4.71596	4.80994	4.62893	4.71596	4.58699	6.33808	6.28786	6.36177	4.60885	4.87288	4.56681	4.55035	4.55035	4.50891	6.56145	6.7613	6.6855	2.39871e-11	7.42457e-12
mmu-miR-101b	5.2266	5.52283	5.2266	6.0606	5.94101	5.83855	6.33808	6.85401	6.42363	5.36038	5.05079	5.13402	6.28786	6.30514	6.41059	6.42363	6.41059	6.39046	5.38075	5.17131	5.48745	6.30514	6.37697	6.57975	6.4736	6.60303	6.37697	5.46318	4.90769	5.13402	5.79872	5.94101	5.61593	6.36177	6.33808	6.22742	5.39654	5.71868	5.11278	2.24959e-11	6.8559e-12
mmu-miR-124	5.63319	5.39654	5.55151	5.65399	5.41768	5.69283	7.97116	7.64842	7.505	5.30269	5.25185	5.25185	2.86356	2.72129	2.65263	2.332	2.22712	2.06982	5.03446	4.90769	5.41768	3.14749	3.16085	2.74197	2.24452	2.25849	2.3029	5.51169	4.99491	5.38075	6.0606	5.79872	5.69283	7.76986	7.45358	7.73766	0.698802	0.778834	4.60885	2.17277e-11	6.57005e-12
mmu-miR-770-3p	0.491711	0.321593	0.505147	2.99059	3.19362	2.74197	5.46318	2.66672	3.16085	0.518959	0.485143	0.360924	2.9179	3.33513	3.12371	2.74197	2.39288	2.19035	0.583747	0.402392	0.540175	2.56425	2.58224	2.70332	3.3217	3.19362	3.22854	0.770666	0.390287	0.591178	3.26249	3.29291	3.71662	4.3396	3.59514	4.21389	0.698802	0.778834	0.402392	1.97112e-11	5.91336e-12
mmu-miR-496	0.491711	0.321593	0.505147	2.52956	2.9179	3.40776	0.0179283	2.72129	2.99059	0.518959	0.485143	0.360924	4.10996	4.16821	3.99446	3.73333	4.08655	3.84391	0.583747	0.402392	0.540175	3.12371	3.24248	2.86356	4.14977	3.89051	3.87009	0.770666	0.390287	0.591178	3.85716	3.59514	3.87009	3.17717	3.21174	3.14749	0.698802	0.778834	0.402392	1.44898e-11	4.31245e-12
mmu-miR-689	7.39603	7.23451	7.34568	8.15549	8.32899	8.11848	9.15667	8.52246	8.43204	7.13804	7.47714	7.23451	8.0799	8.15549	7.97116	8.11848	8.11848	7.97116	6.60303	6.7363	7.2883	7.90936	7.90936	7.86721	8.21863	8.21863	8.47831	6.80739	7.37464	6.94916	8.47831	8.47831	8.43204	8.63074	8.72796	8.77467	7.93389	8.00643	8.18197	1.41103e-11	4.16588e-12
mmu-miR-290-5p	10.2519	10.2519	10.2519	8.57948	8.63074	8.63074	8.67733	8.28966	8.32899	10.1121	10.2519	10.2519	9.10904	9.26948	9.26948	8.67733	8.43204	8.39046	9.49869	9.02127	10.2519	8.77467	8.77467	8.72796	8.57948	8.57948	8.39046	8.96879	9.26948	9.10904	8.18197	8.18197	8.25621	8.18197	8.28966	8.18197	9.80026	9.10904	9.36112	1.21449e-11	3.55672e-12
mmu-miR-467a*	8.21863	8.00643	8.04585	6.97282	7.02215	6.97282	5.07404	6.5391	6.6855	8.11848	8.11848	8.0799	7.07175	7.09302	7.04524	6.5391	6.70372	6.70372	7.83382	7.97116	8.11848	6.43867	6.45632	6.24877	6.18037	6.20604	6.20604	8.04585	8.15549	8.11848	6.42363	6.20604	6.42363	5.99163	5.96642	6.0606	7.61606	8.0799	7.86721	1.12839e-11	3.27769e-12
mmu-miR-20a*	4.87288	4.24689	3.84391	4.62893	4.82975	4.55035	4.71596	6.37697	5.59301	4.12726	3.50706	4.4585	4.26562	4.52958	4.50891	4.32145	4.58699	4.16821	4.14977	4.21389	5.13402	4.19245	4.32145	4.21389	4.80994	5.25185	4.85055	4.82975	4.24689	4.08655	4.85055	4.99491	4.55035	5.79872	5.61593	5.52283	0.698802	0.778834	0.402392	1.10296e-11	3.17756e-12
mmu-miR-17	7.26095	7.34568	7.31355	8.39046	8.25621	8.32899	9.36112	8.8516	8.8516	7.07175	7.09302	7.34568	8.11848	8.11848	8.25621	7.97116	7.90936	7.83382	6.42363	6.32426	7.52907	7.97116	7.97116	8.00643	8.28966	8.25621	8.15549	6.18037	6.85401	6.72085	8.32899	8.39046	8.28966	8.77467	8.77467	8.8516	7.07175	6.4736	6.80739	8.53401e-12	2.43829e-12
mmu-miR-291a-5p	8.15549	8.25621	8.21863	6.1527	6.11235	6.0862	6.20604	2.3029	4.3396	8.32899	8.32899	8.32899	6.92962	7.04524	7.13804	6.0365	6.20604	6.4736	8.11848	8.0799	8.15549	6.94916	6.88338	6.90694	6.22742	6.22742	5.99163	7.90936	7.97116	7.97116	5.4416	5.39654	5.57118	2.39288	2.35985	2.4401	8.28966	8.11848	8.28966	8.25865e-12	2.33995e-12
mmu-miR-665	0.491711	0.321593	0.505147	2.31627	2.28928	2.08514	1.19937	0.149467	0.328988	0.518959	0.485143	0.360924	2.42216	2.28928	2.22712	2.10438	1.78366	1.41259	0.583747	0.402392	0.540175	2.53924	2.55293	2.4401	1.08928	1.08928	1.7655	0.770666	0.390287	0.591178	2.15515	2.89954	2.332	0.411359	0.849188	0.673067	0.698802	0.778834	0.402392	7.03716e-12	1.97711e-12
mmu-miR-467e	6.88338	7.11277	7.07175	6.0365	6.0606	5.96642	4.10996	6.1527	5.81647	6.90694	6.83147	6.88338	5.81647	5.8581	5.8883	5.59301	5.69283	5.59301	7.07175	7.04524	6.88338	5.11278	4.96329	5.11278	4.56681	4.48884	4.36445	7.34568	7.16266	7.21336	5.03446	5.03446	4.99491	4.71596	4.60885	4.62893	7.13804	7.26095	7.23451	6.9706e-12	1.94181e-12
mmu-miR-721	5.52283	5.67461	5.71868	8.04585	8.04585	8.00643	8.25621	8.00643	7.90936	3.73333	5.27682	5.41768	7.18648	7.52907	7.37464	7.31355	7.18648	7.02215	5.51169	5.41768	3.87009	7.52907	7.64842	7.39603	7.39603	7.64842	7.52907	5.99163	6.0365	6.0606	8.25621	8.11848	8.15549	8.43204	8.21863	8.25621	8.18197	7.76986	7.93389	6.41948e-12	1.773e-12
mmu-miR-466c-5p	5.99163	5.8883	5.79872	5.41768	5.27682	5.48745	5.59301	5.77182	4.96329	5.96642	5.71868	5.94101	5.05079	5.09273	5.17131	5.09273	4.85055	4.90769	5.69283	5.81647	6.01445	4.24689	4.60885	5.05079	3.73333	3.82622	3.82622	5.55151	5.71868	6.18037	4.4585	5.13402	4.62893	3.71662	4.21389	3.48224	6.41059	6.62407	6.50034	5.54725e-12	1.51889e-12
mmu-miR-466a-3p	9.80026	9.43218	9.49869	8.47831	8.57948	8.39046	6.50034	7.93389	8.15549	9.89964	9.36112	9.57838	8.32899	8.32899	8.21863	7.80381	7.93389	7.86721	9.10904	9.57838	9.80026	7.58859	7.76986	7.55566	7.26095	7.23451	7.23451	9.89964	9.57838	9.80026	7.61606	7.52907	7.80381	7.2883	7.21336	7.37464	9.36112	9.89964	9.80026	4.4274e-12	1.20172e-12
mmu-miR-376b*	0.491711	0.321593	0.505147	2.37678	2.89954	2.65263	0.0179283	1.68374	1.11992	0.518959	0.485143	0.360924	2.35985	1.99416	2.17575	2.25849	2.08514	2.04514	0.583747	0.402392	0.540175	2.88129	2.83914	2.88129	1.78366	2.02708	1.81464	0.770666	0.390287	0.591178	2.74197	3.19362	2.56425	1.25749	1.59568	1.45265	0.698802	0.778834	0.402392	4.22402e-12	1.13646e-12
mmu-let-7a	8.39046	8.43204	8.39046	3.85716	3.00708	4.12726	0.0179283	3.3217	4.28972	8.52246	8.43204	8.39046	4.93956	4.56681	4.71596	4.12726	4.28972	4.28972	8.57948	8.57948	8.39046	4.71596	4.56681	4.85055	3.90943	4.08655	4.16821	8.63074	8.57948	8.63074	2.88129	3.50706	4.16821	4.28972	4.52958	4.56681	6.94916	7.21336	7.07175	4.22402e-12	1.12807e-12
mmu-miR-335-3p	6.52097	6.33808	6.33808	7.80381	7.70843	7.61606	6.43867	8.25621	8.57948	6.13622	6.18037	6.1527	6.70372	6.80739	6.83147	7.34568	7.52907	7.4264	3.99446	3.17717	6.5391	5.96642	6.22742	5.83855	7.73766	7.76986	7.64842	0.770666	3.27498	0.591178	7.70843	7.55566	7.83382	8.15549	8.11848	8.15549	0.698802	0.778834	0.402392	3.71514e-12	9.81859e-13
mmu-miR-335-5p	5.33328	5.57118	5.51169	8.77467	8.77467	8.77467	8.00643	9.15667	9.26948	5.55151	5.17131	5.19974	6.22742	6.1527	6.28786	7.55566	7.58859	7.52907	5.74095	5.33328	5.55151	5.91817	5.59301	5.99163	7.64842	7.52907	7.58859	5.63319	5.41768	5.67461	8.63074	8.63074	8.63074	9.15667	9.10904	9.15667	0.698802	0.778834	4.26562	3.5251e-12	9.2324e-13
mmu-miR-685	0.491711	0.321593	0.505147	4.85055	4.90769	4.85055	6.37697	4.52958	4.93956	0.518959	0.485143	0.360924	3.82622	3.87009	4.12726	2.9179	2.9179	2.72129	0.583747	0.402392	0.540175	3.85716	3.99446	3.85716	3.89051	3.87009	3.99446	0.770666	0.390287	0.591178	5.27682	5.11278	5.4416	5.63319	5.52283	5.79872	4.4585	0.778834	3.27498	3.19436e-12	8.29012e-13
mmu-miR-183	7.73766	7.80381	7.80381	7.16266	7.21336	7.34568	4.19245	5.38075	5.8581	8.18197	8.28966	8.04585	7.4264	7.21336	7.18648	6.88338	7.04524	7.23451	8.25621	8.28966	8.00643	7.76986	7.61606	7.64842	7.07175	6.92962	6.88338	8.00643	8.04585	7.93389	7.11277	7.07175	7.23451	5.67461	5.74095	5.81647	6.52097	7.02215	6.7613	3.13973e-12	8.0736e-13
mmu-miR-711	0.491711	0.321593	0.505147	2.55293	2.65263	2.3457	5.69283	3.00708	3.85716	0.518959	0.485143	0.360924	2.53924	2.66672	2.332	4.85055	4.10996	3.50706	0.583747	0.402392	0.540175	2.17575	2.27766	2.15515	3.17717	3.50706	3.59514	0.770666	0.390287	0.591178	2.72129	3.00708	2.58224	4.36445	4.32145	4.48884	0.698802	0.778834	0.402392	1.70472e-12	4.34297e-13
mmu-miR-361	6.72085	6.6855	6.70372	6.41059	6.32426	6.20604	6.7363	6.33808	6.57975	6.72085	6.7363	6.72085	6.0606	6.11235	6.01445	5.8883	5.91817	5.91817	6.50034	6.62407	6.43867	6.1527	6.1527	6.1527	6.0606	6.0862	6.11235	6.5391	6.37697	6.52097	6.22742	6.30514	6.45632	6.6855	6.6855	6.7363	6.72085	6.7363	6.78872	1.31532e-12	3.31961e-13
mmu-miR-135a	0.491711	0.321593	0.505147	4.82975	4.87288	4.62893	2.99059	6.78872	7.02215	0.518959	0.485143	0.360924	2.55293	3.19362	3.59514	4.56681	4.71596	4.87288	0.583747	0.402392	0.540175	2.66672	2.74197	3.29291	5.17131	5.19974	4.93956	0.770666	0.390287	0.591178	5.07404	5.05079	4.87288	6.88338	6.78872	6.85401	0.698802	0.778834	0.402392	8.65455e-13	2.16364e-13
mmu-miR-709	11.6376	11.6376	11.6376	10.8074	10.8074	10.8074	11.6376	10.6633	11.1553	11.4945	11.6376	11.6376	10.0024	10.1121	10.0024	10.4562	9.80026	9.89964	11.9291	11.9291	11.341	10.1121	10.1121	10.1121	9.89964	9.89964	9.89964	11.9291	11.6376	11.9291	11.341	11.341	11.6376	11.6376	11.6376	11.6376	11.4945	11.4945	11.4945	4.93699e-13	1.22249e-13
mmu-miR-494	8.96879	8.90026	8.77467	10.5661	10.6633	10.4562	13.3159	11.341	11.6376	8.39046	9.02127	8.72796	10.1121	10.2519	10.1121	10.8074	10.2519	10.4562	8.0799	8.11848	8.67733	9.89964	9.80026	9.89964	10.6633	10.9917	10.9917	8.28966	8.77467	8.39046	10.6633	10.6633	10.6633	12.2023	12.2023	12.4679	10.9917	10.6633	10.8074	4.4221e-13	1.08447e-13
mmu-miR-452	0.491711	0.321593	0.505147	3.50706	3.73333	3.71662	7.11277	3.73333	4.32145	0.518959	0.485143	0.360924	3.84391	4.19245	4.10996	3.84391	3.61661	3.17717	0.583747	0.402392	0.540175	3.50706	3.85716	3.48224	4.50891	4.62893	4.55035	0.770666	0.390287	0.591178	4.71596	4.55035	4.3396	5.30269	4.82975	5.15318	0.698802	0.778834	0.402392	3.89461e-13	9.45833e-14
mmu-miR-199a-3p	9.15667	9.15667	9.15667	4.21389	4.24689	4.30692	0.0179283	4.30692	4.58699	9.15667	9.10904	9.10904	2.3457	1.95051	2.39288	5.19974	5.13402	5.17131	9.04676	9.04676	9.04676	2.19035	0.114415	2.21618	2.70332	2.76239	2.99059	9.26948	9.10904	9.26948	4.08655	3.26249	4.14977	3.85716	4.08655	4.19245	7.70843	8.15549	7.97116	3.89461e-13	9.41217e-14
mmu-miR-300	7.64842	7.61606	7.67496	8.67733	8.67733	8.67733	8.72796	8.11848	8.21863	7.52907	7.61606	7.70843	8.43204	8.47831	8.57948	8.15549	8.21863	8.25621	7.76986	7.86721	7.73766	8.57948	8.57948	8.63074	8.32899	8.32899	8.21863	7.83382	7.80381	7.83382	8.8516	8.77467	8.8516	8.0799	8.15549	8.0799	8.00643	7.86721	8.00643	1.94508e-13	4.63115e-14
mmu-miR-362-5p	0.491711	0.321593	0.505147	2.35985	2.04514	2.24452	2.3457	2.52956	2.06982	0.518959	0.485143	0.360924	2.28928	2.17575	2.04514	2.58224	2.19035	2.15515	0.583747	0.402392	0.540175	1.92759	2.08514	2.3457	2.10438	2.13186	2.332	0.770666	0.390287	0.591178	1.92759	2.56425	1.41259	2.28928	2.40595	2.3029	0.698802	0.778834	0.402392	1.49897e-13	3.53329e-14
mmu-miR-669c	7.58859	7.64842	7.61606	6.70372	6.70372	6.78872	7.34568	6.22742	6.80739	7.73766	7.70843	7.67496	6.5391	6.43867	6.43867	6.0862	6.26784	6.50034	7.39603	7.4264	7.61606	5.8883	5.77182	5.81647	5.91817	5.61593	5.8581	7.52907	7.47714	7.52907	6.24877	6.37697	6.57975	6.32426	6.37697	6.32426	7.67496	7.70843	7.67496	1.49091e-13	3.4788e-14
mmu-miR-30a	6.97282	6.88338	6.90694	6.78872	6.78872	6.80739	8.11848	7.67496	7.64842	6.92962	6.7613	6.85401	6.43867	6.36177	6.45632	6.39046	6.50034	6.60303	6.7613	6.88338	6.99472	6.36177	6.39046	6.45632	6.32426	6.36177	6.32426	6.64126	6.7363	6.70372	6.6855	6.56145	6.56145	7.55566	7.55566	7.55566	6.88338	6.50034	6.88338	1.2946e-13	2.98991e-14
mmu-miR-17*	6.80739	6.45632	6.5391	7.52907	7.505	7.37464	8.28966	8.15549	7.93389	6.43867	6.52097	6.6855	7.09302	7.34568	7.26095	7.04524	7.23451	7.09302	6.22742	6.52097	6.78872	7.11277	7.39603	7.21336	7.34568	7.34568	7.26095	6.42363	6.39046	6.37697	7.52907	7.47714	7.26095	7.90936	7.86721	7.93389	7.02215	6.88338	6.97282	1.05577e-13	2.4132e-14
mmu-miR-34c	6.64126	6.4736	6.4736	3.87009	2.99059	2.53924	0.849188	3.17717	2.66672	6.42363	6.42363	6.4736	3.69648	3.71662	3.71662	3.71662	3.82622	3.21174	6.4736	6.64126	6.72085	4.10996	4.4585	4.12726	3.19362	3.21174	3.16085	6.72085	6.4736	6.60303	2.55293	3.24248	2.40595	2.27766	2.53924	1.95051	5.17131	5.4416	5.09273	7.84493e-14	1.77445e-14
mmu-miR-221	7.4264	7.31355	7.21336	5.57118	5.59301	5.61593	6.24877	5.52283	5.83855	7.55566	7.52907	7.47714	6.7363	6.57975	6.57975	6.24877	6.28786	6.32426	6.97282	7.07175	7.45358	6.88338	6.7613	6.88338	6.7613	6.64126	6.72085	7.04524	7.07175	7.04524	5.99163	6.1527	6.24877	6.0862	6.39046	6.28786	6.57975	6.56145	6.62407	6.77638e-14	1.51662e-14
mmu-miR-543	6.90694	6.99472	6.88338	7.34568	7.45358	7.505	6.42363	6.28786	6.72085	6.97282	7.07175	6.90694	7.61606	7.55566	7.61606	7.02215	7.13804	7.26095	7.16266	7.11277	6.97282	7.64842	7.55566	7.58859	7.13804	7.09302	6.99472	6.92962	6.97282	6.99472	7.64842	7.505	7.70843	6.64126	6.56145	6.60303	6.64126	6.78872	6.70372	6.31902e-14	1.39921e-14
mmu-miR-181d	6.7363	6.7613	6.72085	4.87288	4.85055	4.26562	6.11235	4.62893	5.13402	7.34568	7.18648	7.4264	5.17131	5.48745	5.13402	5.69283	5.65399	5.48745	7.45358	7.39603	7.02215	5.17131	5.11278	4.50891	5.2266	5.07404	5.48745	7.2883	7.11277	7.4264	4.26562	4.71596	4.30692	4.90769	4.87288	4.90769	8.0799	7.93389	7.505	5.58669e-14	1.22375e-14
mmu-miR-376a	6.4736	6.22742	6.26784	7.47714	7.55566	7.4264	7.80381	8.39046	7.4264	5.8883	6.0606	6.20604	7.55566	7.64842	7.70843	7.70843	7.83382	7.64842	6.43867	6.26784	6.4736	7.80381	7.73766	7.73766	7.80381	7.93389	7.70843	6.32426	6.33808	6.26784	7.58859	7.73766	7.4264	7.13804	6.92962	6.99472	6.92962	6.83147	6.85401	4.65929e-14	1.00951e-14
mmu-let-7f	8.43204	8.72796	8.57948	2.9179	3.17717	3.24248	0.0179283	3.21174	4.14977	8.77467	8.57948	8.52246	3.40776	3.90943	4.08655	3.61661	3.87009	3.89051	8.8516	8.72796	8.57948	3.61661	3.50706	3.50706	3.50706	3.24248	3.40776	8.77467	8.72796	8.77467	2.86356	3.27498	2.89954	4.24689	4.28972	4.28972	6.45632	7.2883	7.11277	4.39834e-14	9.42502e-15
mmu-miR-92a	11.341	11.4945	11.4945	11.1553	11.341	11.4945	10.8074	10.8074	11.4945	11.6376	11.4945	11.4945	10.6633	10.6633	10.6633	9.80026	9.89964	10.1121	11.4945	11.6376	11.6376	10.9917	10.8074	10.9917	10.1121	9.80026	10.0024	11.4945	11.4945	11.4945	11.9291	11.9291	12.2023	11.4945	11.4945	11.4945	10.8074	10.9917	10.9917	4.25315e-14	9.01263e-15
mmu-miR-690	6.83147	6.7363	6.60303	8.32899	8.43204	8.21863	10.4562	9.04676	9.02127	6.32426	6.30514	6.57975	8.15549	8.39046	8.43204	8.43204	8.57948	8.47831	6.45632	6.1527	6.52097	8.0799	8.39046	8.15549	8.90026	8.90026	8.77467	6.41059	6.7613	6.42363	8.57948	8.57948	8.21863	9.26948	9.26948	9.26948	8.25621	7.97116	8.11848	3.38577e-14	7.094e-15
mmu-let-7g	6.36177	6.70372	6.50034	0.0539858	0.0949029	0.0517521	0.0179283	0.0724178	0.00462898	6.7613	6.60303	6.52097	0.144736	0.0678117	0.0341621	0.056529	0.0539858	0.0395748	6.94916	6.80739	6.42363	0.122682	0.114415	0.0839623	0.00863695	0.00863695	0.025994	6.7363	6.70372	6.78872	0.0805039	0.294505	0.0739789	0.0151774	0.0233966	0.025994	0.698802	5.25185	5.51169	2.65996e-14	5.50991e-15
mmu-miR-21	11.4945	11.341	11.341	10.2519	10.2519	10.1121	9.43218	10.2519	10.2519	11.341	11.341	11.341	9.89964	9.89964	9.80026	10.2519	10.1121	10.5661	11.341	11.341	11.4945	9.80026	9.89964	10.0024	10.0024	10.0024	10.1121	11.341	11.341	11.341	9.49869	9.57838	9.80026	10.5661	10.4562	10.4562	11.341	11.6376	11.341	2.51992e-14	5.15983e-15
mmu-miR-669b	7.09302	7.09302	6.97282	6.32426	6.30514	6.24877	6.85401	6.97282	6.22742	6.80739	6.80739	7.04524	6.26784	6.33808	6.4736	6.11235	6.22742	6.1527	6.52097	6.39046	6.94916	5.36038	5.46318	5.57118	5.52283	5.55151	5.39654	6.6855	6.62407	6.57975	5.41768	5.36038	4.82975	5.2266	5.15318	5.05079	7.58859	7.55566	7.61606	1.90283e-14	3.85097e-15
mmu-miR-106b	8.67733	8.63074	8.67733	9.15667	9.15667	9.15667	9.80026	9.57838	9.49869	8.43204	8.39046	8.67733	9.04676	9.02127	9.10904	9.36112	9.26948	9.15667	8.63074	8.67733	8.72796	9.10904	9.10904	9.15667	9.10904	9.15667	9.15667	8.72796	8.63074	8.67733	9.10904	9.15667	9.02127	9.43218	9.36112	9.36112	9.04676	8.96879	9.02127	1.82918e-14	3.65837e-15
mmu-miR-152	0.491711	0.321593	0.505147	2.10438	2.19035	2.13186	3.17717	3.50706	3.40776	0.518959	0.485143	0.360924	3.00708	2.04514	2.52956	5.05079	4.62893	5.03446	0.583747	0.402392	0.540175	3.82622	2.53924	3.84391	5.13402	5.05079	5.17131	0.770666	0.390287	0.591178	2.04514	0.294505	2.06982	3.22854	3.73333	3.61661	0.698802	0.778834	0.402392	1.32426e-14	2.61699e-15
mmu-miR-200a	5.59301	5.96642	5.94101	5.94101	5.96642	5.94101	3.22854	5.15318	4.71596	6.1527	6.0862	6.26784	7.2883	7.2883	7.47714	7.61606	7.61606	7.47714	5.79872	6.0365	6.24877	7.31355	7.37464	7.52907	7.61606	7.70843	7.55566	5.79872	5.8883	5.77182	5.55151	5.57118	5.30269	3.26249	3.29291	3.26249	4.87288	5.17131	4.85055	1.31252e-14	2.56254e-15
mmu-let-7e	7.505	7.55566	7.55566	2.3029	2.39288	3.12371	0.0179283	2.27766	2.88129	7.80381	7.80381	7.73766	4.90769	4.60885	4.62893	5.41768	5.52283	5.65399	7.90936	7.93389	7.67496	5.09273	4.99491	4.99491	4.87288	4.60885	4.99491	7.76986	7.64842	7.64842	2.24452	0.294505	2.22712	2.3029	2.332	2.65263	6.20604	6.72085	6.45632	1.29222e-14	2.49214e-15
mmu-miR-367	7.80381	7.73766	7.47714	9.36112	9.57838	9.43218	7.58859	9.36112	8.25621	6.37697	6.28786	6.83147	10.4562	10.5661	10.5661	10.0024	10.5661	9.80026	6.36177	6.50034	6.7363	10.6633	10.9917	10.6633	10.2519	10.4562	10.2519	7.64842	7.18648	7.31355	9.89964	9.89964	9.04676	8.25621	7.64842	7.90936	8.8516	8.67733	8.77467	1.26459e-14	2.40874e-15
mmu-miR-30e*	4.93956	4.14977	4.55035	4.24689	4.28972	3.89051	3.99446	4.3396	4.48884	5.15318	4.60885	4.56681	3.61661	3.99446	3.82622	3.27498	3.71662	3.69648	4.56681	4.99491	5.2266	2.89954	3.00708	2.9179	3.48224	3.40776	3.48224	5.17131	4.58699	5.03446	4.10996	3.33513	4.26562	5.05079	5.07404	5.03446	0.698802	0.778834	0.402392	9.90301e-15	1.86271e-15
mmu-miR-342-3p	6.33808	6.36177	6.36177	7.23451	7.23451	7.26095	7.90936	7.4264	7.76986	6.60303	6.56145	6.41059	6.64126	6.60303	6.62407	6.50034	6.72085	6.88338	6.64126	6.70372	6.41059	6.7363	6.72085	6.64126	6.64126	6.62407	6.56145	6.70372	6.43867	6.56145	7.31355	7.34568	7.47714	7.83382	7.83382	7.86721	6.62407	6.57975	6.52097	9.89741e-15	1.83809e-15
mmu-miR-18a	8.25621	8.32899	8.25621	9.49869	9.43218	9.57838	9.57838	10.0024	9.89964	8.00643	8.04585	8.28966	8.72796	8.52246	8.8516	9.10904	9.02127	8.96879	8.43204	8.21863	8.32899	9.26948	9.36112	9.26948	9.15667	9.26948	9.10904	8.25621	8.28966	8.21863	9.36112	9.43218	9.15667	10.0024	9.57838	9.43218	8.32899	8.43204	8.39046	8.55512e-15	1.56844e-15
mmu-miR-877	0.491711	0.321593	0.505147	6.39046	6.36177	6.30514	7.31355	7.505	6.7363	0.518959	0.485143	0.360924	6.57975	6.83147	6.80739	6.57975	6.62407	6.5391	0.583747	0.402392	0.540175	6.37697	6.50034	6.30514	6.92962	6.99472	6.80739	0.770666	0.390287	0.591178	6.62407	6.5391	6.64126	7.09302	6.94916	7.07175	4.50891	0.778834	5.03446	3.9945e-15	7.22815e-16
mmu-let-7b	6.45632	6.5391	6.64126	0.0539858	0.0949029	0.0517521	0.0179283	0	0.00462898	6.6855	6.70372	6.65865	0.144736	0.0678117	0.0341621	0.056529	0.0539858	0.0395748	6.85401	6.85401	6.56145	0.122682	0.114415	0.0839623	0.00863695	0.00863695	0.025994	6.88338	6.6855	6.6855	0.0805039	0.294505	0.0739789	0.0151774	0.0233966	0.025994	0.698802	5.13402	4.71596	2.2941e-15	4.09661e-16
mmu-miR-467c	6.94916	7.04524	6.99472	5.74095	5.69283	5.74095	3.71662	5.2266	5.2266	7.02215	6.92962	6.92962	5.71868	5.57118	5.61593	5.13402	5.09273	5.11278	7.02215	7.02215	6.90694	4.80994	4.50891	4.87288	4.10996	3.73333	4.12726	7.07175	7.02215	7.16266	4.62893	4.4585	4.96329	3.84391	3.90943	3.73333	7.04524	7.18648	7.21336	2.23361e-15	3.9354e-16
mmu-miR-376b	7.2883	7.4264	7.45358	7.93389	7.97116	8.0799	7.2883	7.18648	7.21336	7.37464	7.45358	7.45358	7.93389	8.00643	8.00643	7.67496	7.64842	7.61606	7.52907	7.34568	7.55566	7.93389	8.04585	8.18197	7.505	7.4264	7.47714	7.45358	7.55566	7.47714	7.97116	8.0799	7.93389	6.97282	7.04524	7.02215	7.505	7.58859	7.52907	1.60991e-15	2.79818e-16
mmu-miR-34b-5p	6.62407	6.65865	6.62407	2.65263	2.76239	2.70332	1.57715	4.12726	3.00708	6.33808	6.45632	6.64126	2.83914	2.74197	3.33513	3.50706	3.50706	3.26249	6.80739	6.72085	6.60303	3.26249	3.33513	3.26249	3.26249	3.27498	3.00708	6.90694	6.65865	6.7363	2.56425	3.12371	2.3457	2.06982	2.01186	2.02708	5.36038	5.63319	5.65399	1.60991e-15	2.79018e-16
mmu-miR-103	8.0799	8.04585	8.18197	9.02127	8.96879	8.96879	9.49869	8.96879	9.43218	8.15549	8.21863	8.21863	9.02127	8.90026	8.90026	9.15667	9.15667	9.26948	8.28966	8.32899	8.0799	9.04676	8.90026	8.96879	9.04676	9.02127	9.04676	8.21863	8.25621	8.25621	9.02127	9.04676	9.26948	9.36112	9.49869	9.49869	8.04585	8.04585	8.04585	1.08949e-15	1.84177e-16
mmu-miR-295*	6.20604	6.32426	6.39046	4.10996	3.87009	3.85716	3.87009	2.56425	2.01186	6.39046	6.37697	6.42363	5.51169	5.30269	5.41768	4.28972	4.21389	3.59514	6.0365	5.8883	6.11235	5.15318	5.09273	5.15318	3.84391	3.71662	3.90943	5.96642	5.81647	5.8581	2.70332	3.3217	2.67914	1.97023	1.57715	1.41259	5.8581	5.81647	5.67461	1.04548e-15	1.74247e-16
mmu-miR-292-5p	8.47831	8.57948	8.63074	6.0862	6.13622	6.0365	6.0365	4.14977	5.11278	8.57948	8.8516	8.63074	6.90694	6.99472	7.09302	6.0606	5.96642	6.0862	7.97116	7.90936	8.43204	6.4736	6.33808	6.37697	6.0365	5.99163	5.8883	7.55566	7.73766	7.76986	5.25185	5.25185	5.74095	4.14977	3.85716	3.84391	7.52907	7.4264	7.64842	1.00714e-15	1.65458e-16
mmu-miR-652	5.46318	5.38075	5.52283	6.62407	6.62407	6.62407	6.92962	6.52097	7.11277	5.63319	5.55151	5.65399	6.60303	6.5391	6.64126	6.7363	6.78872	6.83147	5.81647	5.77182	5.63319	6.62407	6.64126	6.60303	6.7363	6.72085	6.6855	5.8883	5.4416	5.69283	6.72085	6.7363	6.78872	6.99472	6.97282	6.97282	5.52283	5.46318	5.17131	6.40175e-16	1.03647e-16
mmu-miR-29b	7.90936	7.93389	7.83382	3.48224	3.90943	3.69648	1.92759	4.4585	2.76239	7.47714	7.76986	7.83382	4.87288	4.80994	4.93956	4.26562	4.55035	4.10996	8.04585	8.04585	7.97116	5.51169	5.51169	5.46318	4.85055	4.80994	4.48884	8.18197	8.00643	7.90936	3.48224	4.30692	2.88129	2.17575	2.17575	2.17575	7.18648	7.09302	7.31355	5.59074e-16	8.91856e-17
mmu-miR-27b	7.76986	7.76986	7.76986	6.26784	6.28786	6.22742	4.62893	5.61593	5.69283	7.97116	7.93389	7.90936	7.31355	7.37464	7.4264	7.47714	7.55566	7.505	7.55566	7.61606	7.90936	7.45358	7.34568	7.4264	7.45358	7.47714	7.4264	7.4264	7.45358	7.45358	6.11235	6.11235	6.30514	5.4416	5.46318	5.51169	7.16266	7.23451	7.26095	4.16127e-16	6.53914e-17
mmu-miR-294*	7.45358	7.45358	7.505	5.19974	5.11278	5.11278	3.27498	1.34973	3.14749	7.58859	7.73766	7.58859	6.0365	6.26784	6.33808	5.17131	5.33328	5.46318	7.04524	6.78872	7.37464	5.99163	5.99163	5.91817	5.27682	5.03446	4.87288	6.65865	6.92962	6.97282	4.21389	3.48224	4.4585	1.82561	1.99416	1.27861	6.80739	6.85401	6.72085	3.82335e-16	5.91709e-17
mmu-miR-29c	6.1527	6.28786	6.32426	3.71662	3.50706	3.82622	3.48224	3.87009	3.50706	6.11235	6.26784	6.22742	4.28972	3.3217	4.16821	3.82622	3.59514	3.33513	6.20604	5.94101	6.1527	4.21389	4.21389	4.60885	4.19245	4.21389	3.85716	6.0862	6.0862	6.0862	3.71662	2.99059	3.22854	3.21174	3.17717	3.00708	5.07404	5.07404	5.57118	3.72921e-16	5.6826e-17
mmu-miR-541	6.70372	6.80739	6.78872	7.90936	8.00643	7.93389	7.26095	7.07175	7.52907	6.83147	6.88338	6.7613	7.90936	7.90936	7.93389	7.52907	7.67496	7.73766	6.72085	6.56145	7.04524	8.11848	7.93389	7.93389	7.83382	7.83382	7.73766	6.43867	6.57975	6.64126	8.11848	8.15549	8.32899	7.47714	7.4264	7.47714	6.32426	6.01445	6.39046	3.32271e-16	4.98406e-17
mmu-miR-375	0.491711	0.321593	0.505147	3.69648	2.72129	3.61661	2.28928	1.08928	1.68374	0.518959	0.485143	0.360924	4.08655	3.22854	3.73333	5.96642	6.11235	6.30514	0.583747	0.402392	0.540175	2.39288	2.31627	2.28928	5.41768	5.33328	5.4416	0.770666	0.390287	0.591178	0.0805039	0.294505	2.01186	0.0151774	0.0233966	0.025994	0.698802	0.778834	0.402392	2.43393e-16	3.59294e-17
mmu-let-7c	7.21336	7.2883	7.26095	2.06982	2.35985	2.28928	0.0179283	1.43468	2.332	7.45358	7.4264	7.2883	3.99446	3.26249	3.27498	2.67914	2.56425	2.55293	7.505	7.505	7.23451	4.50891	4.3396	4.52958	2.66672	2.4401	2.70332	7.505	7.4264	7.39603	2.13186	0.294505	2.21618	2.15515	2.3457	1.82561	5.51169	6.36177	5.91817	2.40619e-16	3.49471e-17
mmu-miR-710	0.491711	0.321593	0.505147	3.16085	3.61661	3.00708	6.52097	4.19245	4.87288	0.518959	0.485143	0.360924	3.22854	3.21174	3.17717	5.27682	4.90769	4.80994	0.583747	0.402392	0.540175	2.86356	2.86356	2.40595	4.48884	4.50891	4.3396	0.770666	0.390287	0.591178	3.82622	4.08655	3.26249	5.33328	5.41768	5.30269	0.698802	0.778834	0.402392	2.18943e-16	3.12776e-17
mmu-miR-291a-3p	12.2023	12.2023	12.2023	11.341	11.1553	10.9917	11.341	10.9917	10.5661	12.2023	12.2023	12.2023	12.2023	12.6249	12.6249	12.2023	12.4679	12.4679	12.2023	12.2023	12.2023	12.2023	12.4679	12.2023	12.2023	12.2023	11.9291	12.2023	12.2023	12.2023	10.8074	10.8074	10.5661	9.80026	9.43218	9.57838	12.2023	12.2023	12.2023	1.68936e-16	2.33293e-17
mmu-miR-431	6.5391	6.56145	6.65865	7.76986	7.83382	7.64842	7.21336	7.09302	7.45358	6.57975	6.62407	6.62407	7.67496	7.80381	7.83382	7.45358	7.505	7.55566	6.78872	6.97282	6.6855	7.83382	7.83382	7.67496	7.55566	7.45358	7.34568	6.78872	6.83147	6.83147	7.93389	7.97116	8.04585	7.4264	7.31355	7.34568	6.83147	6.90694	6.92962	7.85616e-17	1.06619e-17
mmu-miR-23b	8.52246	8.39046	8.43204	6.6855	6.65865	6.65865	5.19974	5.81647	6.30514	8.72796	8.52246	8.47831	7.73766	7.86721	7.86721	7.90936	7.97116	8.00643	8.39046	8.47831	8.63074	7.73766	7.70843	7.76986	7.90936	7.86721	7.83382	8.39046	8.39046	8.43204	6.60303	6.6855	6.80739	6.20604	6.30514	6.26784	7.64842	7.83382	7.76986	4.98382e-17	6.6451e-18
mmu-miR-295	12.8421	12.8421	12.8421	12.2023	12.2023	12.2023	10.5661	11.1553	10.9917	13.0266	12.8421	12.8421	13.0266	13.0266	13.0266	12.8421	12.8421	12.6249	12.8421	12.6249	12.8421	12.6249	12.8421	13.0266	12.6249	12.6249	12.4679	12.4679	12.6249	12.6249	11.6376	11.6376	11.9291	10.8074	10.9917	10.8074	12.6249	12.6249	12.6249	3.71139e-17	4.86015e-18
mmu-miR-107	7.67496	7.70843	7.73766	8.25621	8.28966	8.43204	8.57948	8.77467	9.04676	7.93389	7.90936	7.86721	8.47831	8.21863	8.32899	8.57948	8.63074	8.67733	7.80381	7.83382	7.76986	8.43204	8.43204	8.43204	8.63074	8.63074	8.57948	7.67496	7.67496	7.70843	8.39046	8.32899	8.47831	8.96879	8.96879	8.96879	7.4264	7.505	7.39603	2.77128e-17	3.56307e-18
mmu-miR-125a-5p	6.92962	6.85401	6.92962	5.8581	5.8883	5.91817	5.51169	5.33328	5.79872	7.39603	7.31355	7.18648	7.04524	6.78872	6.90694	7.39603	7.4264	7.67496	7.18648	7.18648	7.26095	7.09302	6.99472	6.94916	7.21336	7.16266	7.07175	6.56145	6.60303	6.65865	5.8883	5.77182	6.11235	5.19974	5.38075	5.36038	6.33808	5.99163	6.42363	2.7153e-17	3.42645e-18
mmu-miR-450a-5p	0.491711	0.321593	0.505147	4.4585	4.26562	4.32145	3.14749	5.36038	5.30269	0.518959	0.485143	0.360924	4.62893	4.55035	4.82975	5.15318	5.30269	5.38075	0.583747	0.402392	0.540175	4.52958	4.80994	4.71596	5.63319	5.48745	5.30269	0.770666	0.390287	0.591178	4.28972	3.82622	3.40776	5.15318	5.19974	5.2266	0.698802	0.778834	0.402392	2.37251e-17	2.93739e-18
mmu-miR-136*	0.491711	0.321593	0.505147	4.52958	4.50891	4.71596	2.70332	4.96329	3.73333	0.518959	0.485143	0.360924	4.58699	4.48884	4.80994	5.11278	4.82975	4.85055	0.583747	0.402392	0.540175	5.07404	5.05079	5.19974	5.11278	5.13402	4.90769	0.770666	0.390287	0.591178	4.90769	4.85055	3.99446	3.16085	3.22854	3.17717	0.698802	0.778834	0.402392	1.76089e-17	2.13823e-18
mmu-miR-293	12.6249	12.6249	12.4679	11.4945	11.4945	11.341	9.89964	9.89964	10.4562	12.6249	12.6249	12.6249	12.4679	11.9291	12.2023	11.4945	11.6376	11.6376	12.6249	12.8421	12.6249	11.9291	11.9291	11.9291	11.4945	11.341	11.4945	12.8421	12.4679	12.4679	10.9917	10.9917	10.9917	9.49869	10.1121	9.89964	12.4679	12.4679	12.4679	1.5139e-17	1.80227e-18
mmu-miR-290-3p	7.18648	6.97282	7.11277	5.07404	4.99491	5.17131	4.28972	4.10996	3.82622	7.23451	7.16266	7.26095	5.8581	5.91817	5.94101	4.24689	4.87288	5.52283	6.99472	7.21336	7.34568	5.67461	5.79872	5.63319	4.36445	4.58699	4.10996	7.02215	6.94916	6.85401	4.24689	3.99446	4.32145	3.33513	2.83914	3.40776	6.4736	6.6855	6.7363	1.04046e-17	1.21387e-18
mmu-miR-744	0.491711	0.321593	0.505147	2.86356	3.12371	2.66672	5.13402	3.69648	4.08655	0.518959	0.485143	0.360924	3.17717	3.82622	3.85716	3.87009	3.84391	4.08655	0.583747	0.402392	0.540175	3.29291	3.22854	2.89954	3.85716	3.90943	3.69648	0.770666	0.390287	0.591178	3.16085	3.69648	3.14749	4.32145	4.24689	4.30692	0.698802	0.778834	0.402392	9.11804e-18	1.04206e-18
mmu-miR-500	5.27682	5.30269	5.27682	6.43867	6.50034	6.4736	7.02215	6.7613	6.92962	5.25185	5.13402	4.99491	5.96642	6.0365	6.1527	6.13622	6.0862	6.01445	5.17131	4.82975	5.17131	6.0862	6.0862	6.0862	6.33808	6.37697	6.24877	5.36038	4.93956	5.11278	6.57975	6.52097	6.41059	7.04524	6.88338	6.88338	5.71868	5.79872	5.55151	9.07204e-18	1.0152e-18
mmu-miR-466h	5.05079	4.4585	4.80994	2.66672	2.70332	2.58224	2.13186	2.31627	1.97023	5.11278	4.85055	4.80994	2.66672	2.40595	2.28928	2.22712	2.10438	1.99416	4.3396	4.32145	4.58699	2.15515	2.22712	2.31627	1.11992	1.19937	1.53823	5.05079	4.30692	4.48884	2.01186	2.74197	1.82561	1.43468	1.82561	1.34973	4.99491	5.05079	4.82975	8.73421e-18	9.56604e-19
mmu-miR-185	0.491711	0.321593	0.505147	3.29291	2.83914	2.67914	4.56681	3.59514	4.10996	0.518959	0.485143	0.360924	2.58224	2.3029	2.88129	3.21174	3.16085	2.70332	0.583747	0.402392	0.540175	2.76239	2.66672	2.56425	2.86356	3.00708	2.88129	0.770666	0.390287	0.591178	2.53924	3.16085	3.27498	4.30692	4.4585	4.3396	0.698802	0.778834	0.402392	7.34564e-18	7.87032e-19
mmu-miR-124*	0.491711	0.321593	0.505147	2.72129	2.15515	2.04514	4.58699	3.33513	3.48224	0.518959	0.485143	0.360924	0.144736	0.0678117	0.0341621	0.056529	0.0539858	0.0395748	0.583747	0.402392	0.540175	0.122682	0.114415	0.0839623	0.00863695	0.00863695	0.025994	0.770666	0.390287	0.591178	2.3457	2.9179	3.17717	4.4585	4.48884	4.4585	0.698802	0.778834	0.402392	6.75289e-18	7.07446e-19
mmu-miR-34a	9.89964	10.1121	9.89964	9.04676	9.04676	9.04676	8.21863	8.63074	8.77467	9.57838	9.80026	9.89964	8.8516	8.77467	8.77467	8.47831	8.52246	8.57948	10.1121	10.1121	9.89964	8.72796	8.72796	8.77467	8.18197	8.15549	8.04585	10.0024	10.0024	10.0024	8.72796	8.72796	8.77467	8.32899	8.39046	8.28966	9.15667	9.15667	9.10904	2.82347e-18	2.89069e-19
mmu-miR-365	6.57975	6.50034	6.52097	5.09273	4.96329	5.07404	5.81647	5.59301	5.96642	6.64126	6.6855	6.45632	4.85055	4.82975	4.55035	4.36445	4.50891	4.58699	6.7363	6.57975	6.50034	4.60885	4.52958	4.32145	4.26562	4.4585	4.4585	6.45632	6.50034	6.41059	5.33328	5.27682	5.41768	5.96642	5.94101	5.91817	5.94101	6.32426	5.74095	1.31601e-18	1.31601e-19
mmu-miR-99a	0.491711	0.321593	0.505147	2.332	2.52956	2.37678	6.30514	5.69283	6.13622	0.518959	0.485143	0.360924	0.144736	0.0678117	0.0341621	0.056529	0.0539858	0.0395748	0.583747	0.402392	0.540175	0.122682	0.114415	0.0839623	0.00863695	0.00863695	0.025994	0.770666	0.390287	0.591178	2.08514	0.294505	2.3029	6.01445	6.0606	6.0365	0.698802	0.778834	0.402392	8.16345e-19	7.96908e-20
mmu-miR-294	13.3159	13.3159	13.3159	13.0266	13.0266	13.0266	12.2023	11.4945	11.9291	13.3159	13.3159	13.3159	13.3159	13.3159	13.3159	13.3159	13.3159	13.3159	13.3159	13.3159	13.3159	13.3159	13.3159	13.3159	13.0266	12.8421	13.0266	13.3159	13.3159	13.3159	12.6249	12.6249	12.6249	10.9917	11.1553	11.1553	13.3159	13.3159	13.3159	7.21957e-19	6.87578e-20
mcmv-miR-M23-1-3p	0.491711	0.321593	0.505147	7.83382	7.67496	7.76986	8.47831	7.86721	7.97116	0.518959	0.485143	0.360924	7.23451	7.505	7.39603	6.97282	7.09302	7.04524	0.583747	0.402392	0.540175	7.23451	7.47714	7.11277	7.52907	7.67496	7.31355	0.770666	3.69648	0.591178	7.86721	7.90936	7.97116	8.67733	8.18197	8.52246	6.99472	6.64126	6.90694	6.94546e-19	6.44936e-20
mmu-miR-135a*	5.67461	5.74095	5.65399	8.0799	8.0799	8.04585	9.02127	8.04585	8.18197	5.57118	5.67461	5.30269	7.45358	7.70843	7.67496	7.23451	7.37464	7.2883	5.41768	5.19974	5.52283	7.505	7.52907	7.45358	7.70843	7.73766	7.67496	5.81647	5.55151	5.57118	8.15549	8.21863	8.39046	8.47831	8.52246	8.57948	7.47714	7.31355	7.37464	6.53735e-19	5.91474e-20
mmu-miR-199b*	6.24877	6.57975	6.30514	1.97023	0.0949029	2.15515	1.27861	2.55293	2.31627	6.30514	6.65865	6.60303	0.144736	0.0678117	0.0341621	2.39288	2.27766	2.67914	6.32426	6.30514	6.26784	0.122682	0.114415	0.0839623	0.775667	0.849188	1.52336	6.28786	6.1527	6.22742	0.0805039	0.294505	0.0739789	1.45265	1.55728	1.19937	5.74095	5.65399	5.59301	3.50231e-19	3.08537e-20
mmu-miR-31	6.28786	6.41059	6.43867	4.48884	4.4585	4.3396	3.00708	2.53924	2.9179	6.5391	6.4736	6.36177	5.57118	5.25185	5.30269	5.25185	5.17131	5.15318	6.01445	5.91817	6.22742	5.59301	5.39654	5.48745	5.19974	5.09273	5.2266	5.61593	5.91817	5.52283	4.48884	4.16821	4.60885	2.67914	3.16085	2.67914	5.61593	5.83855	6.13622	2.63371e-19	2.25747e-20
mmu-miR-125a-3p	0.491711	2.72129	0.505147	6.64126	6.60303	6.60303	7.61606	6.80739	7.09302	0.518959	0.485143	0.360924	6.42363	6.52097	6.56145	6.60303	6.57975	6.42363	0.583747	0.402392	0.540175	6.50034	6.5391	6.42363	6.65865	6.80739	6.7613	0.770666	0.390287	0.591178	6.90694	6.83147	6.88338	7.45358	7.16266	7.2883	6.0606	4.82975	5.83855	2.4859e-19	2.07158e-20
mmu-miR-1901	0.491711	0.321593	0.505147	4.56681	4.55035	4.60885	5.33328	4.58699	3.87009	0.518959	0.485143	0.360924	4.16821	4.50891	3.50706	3.89051	3.48224	3.14749	0.583747	0.402392	0.540175	4.30692	4.30692	4.48884	4.3396	4.30692	4.80994	0.770666	0.390287	0.591178	5.13402	5.17131	5.11278	4.82975	5.09273	4.96329	0.698802	0.778834	0.402392	2.18928e-19	1.77227e-20
mmu-miR-669a	8.90026	9.02127	8.96879	8.00643	7.93389	7.97116	6.6855	7.47714	7.55566	9.04676	8.77467	8.90026	7.58859	7.67496	7.64842	7.21336	7.31355	7.34568	8.96879	8.90026	8.8516	6.99472	6.94916	7.07175	6.57975	6.50034	6.5391	9.10904	8.96879	9.04676	7.04524	7.04524	7.11277	6.78872	6.83147	6.83147	9.57838	9.80026	9.89964	2.07129e-19	1.62744e-20
mmu-miR-410	7.31355	7.21336	7.16266	8.63074	8.52246	8.47831	8.39046	8.32899	8.28966	7.11277	7.11277	7.21336	8.28966	8.43204	8.52246	8.39046	8.47831	8.52246	7.47714	7.64842	7.47714	8.52246	8.52246	8.52246	8.52246	8.47831	8.43204	7.73766	7.505	7.61606	8.67733	8.67733	8.67733	8.11848	8.32899	8.21863	7.73766	7.80381	7.83382	1.08258e-19	8.24822e-21
mmu-miR-503	0.491711	0.321593	0.505147	4.3396	3.48224	3.22854	5.03446	5.05079	4.85055	0.518959	0.485143	0.360924	0.144736	0.0678117	0.0341621	2.37678	2.21618	2.08514	0.583747	0.402392	0.540175	0.122682	0.114415	0.0839623	1.7655	2.04514	2.02708	0.770666	0.390287	0.591178	3.00708	3.87009	2.72129	4.96329	4.96329	4.93956	0.698802	0.778834	0.402392	1.06138e-19	7.83399e-21
mmu-miR-23a	9.57838	9.57838	9.80026	7.2883	7.26095	7.31355	6.01445	6.62407	7.16266	10.2519	10.1121	10.1121	8.63074	8.8516	8.67733	8.72796	8.77467	8.77467	9.89964	10.0024	10.1121	8.28966	8.21863	8.28966	8.43204	8.28966	8.25621	9.43218	9.36112	9.36112	6.83147	6.7613	6.90694	6.72085	6.7363	6.70372	8.90026	9.02127	8.96879	1.06138e-19	7.78234e-21
mmu-miR-302d	7.93389	7.97116	7.90936	10.0024	10.0024	10.0024	7.67496	8.72796	8.72796	7.26095	7.2883	7.37464	10.8074	11.1553	10.9917	10.5661	10.6633	10.8074	6.6855	6.36177	6.83147	10.4562	10.4562	10.4562	10.9917	10.6633	10.6633	7.23451	7.31355	7.2883	10.1121	10.1121	10.4562	9.10904	9.04676	9.10904	8.21863	8.32899	8.25621	4.03739e-20	2.78772e-21
mmu-miR-1224	10.1121	9.89964	10.1121	12.6249	12.6249	12.6249	13.0266	12.6249	13.0266	9.26948	9.89964	9.80026	11.6376	12.2023	11.9291	12.4679	12.2023	11.9291	9.43218	9.80026	9.49869	11.6376	11.6376	11.4945	12.8421	13.0266	12.8421	10.1121	10.1121	10.1121	13.0266	12.8421	13.0266	13.3159	13.3159	13.3159	11.6376	11.341	11.6376	3.15762e-20	2.10508e-21
mmu-miR-344	0.491711	0.321593	0.505147	0.0539858	0.0949029	0.0517521	3.16085	2.65263	2.55293	0.518959	0.485143	0.360924	0.144736	0.0678117	0.0341621	0.056529	0.0539858	0.0395748	0.583747	0.402392	0.540175	0.122682	0.114415	0.0839623	0.00863695	0.00863695	0.025994	0.770666	0.390287	0.591178	0.0805039	0.294505	0.0739789	3.00708	3.24248	3.19362	0.698802	0.778834	0.402392	2.22454e-20	1.43006e-21
mmu-miR-340-5p	0.491711	0.321593	0.505147	4.36445	4.21389	4.52958	5.39654	5.99163	5.33328	0.518959	0.485143	0.360924	3.14749	2.65263	2.67914	4.19245	4.12726	3.73333	0.583747	0.402392	0.540175	3.73333	3.59514	3.89051	4.24689	4.3396	4.28972	0.770666	0.390287	0.591178	4.14977	4.58699	3.21174	5.27682	5.39654	5.33328	0.698802	0.778834	0.402392	2.22454e-20	1.42884e-21
mmu-miR-712*	0.491711	0.321593	0.505147	4.90769	4.93956	4.80994	5.48745	4.26562	3.89051	0.518959	0.485143	0.360924	4.36445	4.58699	4.36445	3.40776	3.29291	3.24248	0.583747	0.402392	0.540175	4.58699	4.62893	4.62893	3.87009	4.19245	4.19245	0.770666	0.390287	0.591178	4.99491	5.30269	5.03446	4.62893	4.80994	4.58699	5.69283	5.61593	5.38075	1.28251e-20	7.63396e-22
mmu-miR-429	6.85401	6.78872	6.85401	6.60303	6.4736	6.43867	5.36038	4.55035	5.09273	7.18648	7.13804	7.09302	7.86721	7.93389	7.90936	8.04585	8.0799	8.15549	7.2883	7.52907	7.13804	8.21863	8.15549	8.21863	8.15549	8.18197	8.11848	7.26095	6.90694	7.11277	6.26784	6.32426	6.43867	4.08655	4.26562	4.16821	6.22742	6.42363	6.36177	2.90975e-21	1.66271e-22
mmu-miR-292-3p	13.0266	13.0266	13.0266	11.6376	11.6376	11.6376	11.1553	10.5661	10.6633	12.8421	13.0266	13.0266	12.8421	12.8421	12.8421	11.9291	11.9291	12.2023	13.0266	13.0266	13.0266	12.4679	12.2023	12.4679	11.6376	11.6376	11.6376	13.0266	13.0266	13.0266	11.1553	11.1553	11.341	10.2519	10.2519	10.2519	12.8421	12.8421	12.8421	2.55153e-21	1.39727e-22
mmu-miR-497	5.71868	5.77182	5.67461	4.71596	4.58699	4.87288	2.35985	2.76239	2.72129	5.83855	5.77182	5.8581	4.55035	4.62893	4.60885	3.85716	3.85716	3.90943	6.11235	6.13622	5.8883	5.2266	5.25185	5.4416	4.4585	4.24689	4.14977	6.13622	6.0606	6.1527	4.58699	4.19245	4.50891	2.31627	2.42216	1.99416	5.38075	5.2266	5.63319	1.19936e-21	6.28235e-23
mmu-miR-219	0.491711	0.321593	0.505147	6.52097	6.7613	6.85401	8.52246	10.1121	8.90026	0.518959	0.485143	0.360924	0.144736	0.0678117	0.0341621	0.056529	1.52336	0.0395748	0.583747	0.402392	0.540175	0.122682	0.114415	0.0839623	2.01186	2.06982	1.27861	0.770666	0.390287	0.591178	6.80739	6.97282	6.0365	8.72796	7.90936	8.39046	0.698802	0.778834	0.402392	1.04342e-21	5.21708e-23
mmu-miR-467a	7.04524	7.02215	7.09302	5.99163	6.0365	6.13622	5.83855	5.41768	5.41768	6.7363	6.90694	6.94916	5.77182	5.69283	5.74095	5.36038	5.48745	5.36038	7.13804	6.94916	6.80739	5.41768	5.38075	5.30269	4.60885	4.55035	4.50891	7.11277	7.09302	7.02215	5.36038	5.33328	5.05079	4.16821	3.87009	3.82622	7.76986	7.64842	7.70843	2.06541e-22	9.83529e-24
mmu-miR-214	6.37697	6.37697	6.24877	0.0539858	0.0949029	0.0517521	0.0179283	0.0762325	0.26258	6.52097	6.5391	6.33808	0.144736	0.0678117	0.0341621	2.02708	0.0539858	0.0395748	6.28786	6.41059	6.33808	0.122682	0.114415	0.0839623	0.00863695	0.00863695	0.025994	6.0365	6.30514	6.01445	0.0805039	0.294505	0.0739789	0.0151774	0.0233966	0.025994	5.67461	5.52283	5.33328	1.93872e-22	8.77041e-24
mmu-miR-200c	6.41059	6.24877	6.37697	5.81647	5.81647	5.77182	4.60885	3.90943	4.30692	6.65865	6.50034	6.43867	7.13804	7.16266	7.16266	6.99472	7.07175	7.18648	6.57975	6.7613	6.64126	7.34568	7.2883	7.31355	6.94916	6.94916	6.90694	6.4736	6.52097	6.50034	5.48745	5.52283	5.67461	2.9179	2.99059	2.99059	5.11278	5.39654	4.93956	8.00263e-23	3.4297e-24
mmu-miR-467b	8.57948	8.47831	8.47831	7.61606	7.61606	7.58859	7.16266	7.31355	7.34568	8.47831	8.47831	8.43204	7.505	7.45358	7.34568	7.16266	7.16266	7.11277	8.18197	8.18197	8.47831	6.80739	6.7363	6.85401	6.43867	6.39046	6.52097	8.43204	8.32899	8.32899	6.7613	6.90694	6.7613	6.50034	6.52097	6.5391	8.47831	8.72796	8.63074	3.51348e-23	1.42212e-24
mmu-miR-200b	8.00643	7.86721	7.93389	7.505	7.52907	7.47714	5.63319	5.96642	6.24877	8.28966	8.15549	8.18197	8.90026	9.10904	9.02127	8.90026	8.96879	9.02127	8.21863	8.43204	8.25621	8.90026	9.04676	8.90026	8.96879	8.96879	9.02127	8.15549	8.0799	8.18197	7.18648	7.23451	7.34568	5.71868	5.65399	5.69283	6.97282	7.13804	7.09302	2.43452e-23	9.27436e-25
mmu-miR-489	0.491711	0.321593	0.505147	0.0539858	0.0949029	0.0517521	0.0179283	0	0.00462898	0.518959	0.485143	0.360924	2.72129	2.53924	2.37678	3.00708	2.72129	2.39288	0.583747	0.402392	0.540175	3.89051	4.14977	4.10996	3.61661	3.69648	3.84391	0.770666	0.390287	0.591178	0.0805039	0.294505	0.0739789	0.0151774	0.0233966	0.025994	0.698802	0.778834	0.402392	2.22106e-23	7.93236e-25
mmu-miR-22	9.10904	9.04676	9.02127	6.7363	6.6855	6.64126	7.13804	6.50034	6.56145	9.10904	8.96879	9.02127	6.6855	6.7363	6.70372	6.72085	6.88338	6.78872	8.67733	8.77467	8.90026	6.45632	6.60303	6.50034	6.5391	6.5391	6.50034	8.90026	8.8516	8.90026	6.33808	6.43867	6.37697	6.39046	6.22742	6.24877	8.52246	8.57948	8.52246	2.08596e-23	6.95321e-25
mmu-miR-672	7.02215	6.92962	6.94916	5.63319	5.48745	5.57118	4.32145	3.85716	4.24689	6.94916	6.99472	6.80739	5.03446	4.85055	4.87288	3.16085	3.19362	3.19362	6.83147	6.83147	6.85401	4.3396	4.36445	4.19245	1.97023	1.11992	1.18111	6.94916	6.80739	6.88338	4.80994	4.82975	4.90769	2.40595	2.55293	2.52956	5.96642	6.20604	5.99163	3.1881e-24	9.86793e-26
mmu-miR-24	9.26948	9.26948	9.26948	7.39603	7.47714	7.45358	7.23451	7.02215	7.31355	9.36112	9.43218	9.26948	8.67733	8.67733	8.72796	8.96879	8.90026	8.90026	9.15667	9.26948	9.43218	8.67733	8.67733	8.57948	8.72796	8.67733	8.63074	8.8516	9.02127	8.96879	7.26095	7.2883	7.45358	6.92962	6.85401	6.92962	9.43218	9.36112	9.26948	2.09077e-24	5.97363e-26
mmu-miR-874	0.491711	0.321593	0.505147	4.99491	5.07404	4.99491	6.83147	6.01445	5.57118	0.518959	0.485143	0.360924	5.19974	5.51169	5.38075	5.39654	5.25185	4.96329	0.583747	0.402392	0.540175	4.93956	5.19974	5.03446	5.61593	5.79872	5.77182	0.770666	0.390287	0.591178	5.57118	5.59301	5.51169	6.42363	6.26784	6.36177	0.698802	0.778834	0.402392	6.08791e-25	1.59445e-26
mmu-miR-302c	5.81647	6.0606	6.11235	8.18197	8.15549	8.18197	6.70372	6.57975	6.94916	5.52283	5.4416	5.33328	9.57838	9.57838	9.57838	9.43218	9.43218	9.36112	4.87288	5.2266	4.80994	9.43218	9.43218	9.43218	9.49869	9.49869	9.49869	5.91817	5.46318	5.25185	8.96879	8.90026	8.96879	7.39603	7.39603	7.45358	7.09302	6.94916	7.04524	1.29688e-25	3.08782e-27
mmu-miR-302a*	0.491711	0.321593	0.505147	3.99446	4.10996	3.84391	0.587381	1.41259	1.57715	0.518959	0.485143	0.360924	6.37697	6.42363	6.39046	5.55151	5.63319	5.51169	0.583747	0.402392	0.540175	5.79872	5.8581	5.8581	5.94101	5.81647	5.79872	0.770666	0.390287	0.591178	5.05079	4.96329	5.19974	2.21618	2.28928	2.31627	0.698802	0.778834	0.402392	1.61105e-26	3.45226e-28
mmu-miR-150	7.16266	7.16266	7.23451	2.17575	2.22712	2.17575	0.0179283	0	0.00462898	6.85401	6.94916	6.99472	0.144736	0.0678117	1.18111	0.056529	0.0539858	0.0395748	5.67461	5.51169	5.83855	0.122682	0.114415	0.0839623	0.00863695	0.00863695	0.025994	5.71868	5.59301	5.63319	0.0805039	0.294505	0.0739789	0.0151774	0.0233966	0.025994	5.55151	5.30269	5.19974	4.09102e-28	7.79242e-30
mmu-miR-483	0.491711	0.321593	0.505147	7.04524	7.07175	7.04524	7.73766	6.83147	7.13804	0.518959	0.485143	0.360924	6.36177	6.7613	6.6855	6.64126	6.42363	6.20604	0.583747	0.402392	0.540175	6.52097	6.6855	6.41059	6.97282	7.11277	6.94916	0.770666	0.390287	0.591178	7.39603	7.13804	7.16266	7.67496	7.505	7.52907	6.0862	5.69283	6.0365	2.54128e-28	4.23547e-30
mmu-miR-302a	8.32899	8.21863	8.32899	10.1121	10.1121	10.2519	8.90026	8.47831	8.63074	7.61606	7.55566	7.61606	11.4945	11.4945	11.4945	11.1553	10.9917	11.1553	7.23451	7.31355	7.16266	11.1553	11.1553	11.1553	11.1553	11.1553	11.1553	7.97116	7.93389	8.00643	10.5661	10.4562	10.8074	9.02127	8.90026	9.02127	9.49869	9.43218	9.43218	2.54128e-28	4.14824e-30
mmu-miR-29a	9.02127	9.10904	9.10904	5.30269	5.33328	5.4416	3.3217	3.29291	3.71662	9.02127	9.04676	9.04676	5.63319	5.17131	5.4416	4.93956	4.80994	5.05079	9.26948	9.15667	9.02127	6.01445	5.91817	6.20604	5.09273	4.96329	5.03446	9.04676	9.15667	9.15667	5.51169	5.55151	5.46318	3.69648	3.71662	3.50706	8.57948	8.63074	8.67733	2.98874e-29	3.55802e-31
mmu-miR-199a-5p	7.37464	7.26095	7.37464	0.0539858	0.0949029	0.0517521	0.964464	1.59568	1.18111	7.21336	7.34568	7.39603	0.144736	0.0678117	0.0341621	2.19035	2.02708	2.01186	7.26095	7.26095	7.39603	0.122682	0.114415	0.0839623	0.00863695	0.00863695	0.025994	6.99472	7.26095	6.90694	0.0805039	0.294505	0.0739789	0.765473	0.0233966	0.025994	6.42363	6.43867	6.41059	1.60147e-30	1.52521e-32
mmu-miR-125b-5p	10.8074	10.8074	10.8074	6.80739	6.92962	6.90694	8.04585	8.21863	8.52246	10.9917	10.9917	10.9917	5.13402	4.93956	5.03446	6.32426	6.45632	6.7363	10.6633	10.6633	10.6633	4.32145	4.19245	4.16821	5.81647	5.71868	5.67461	10.5661	10.6633	10.6633	6.7363	6.60303	6.72085	8.21863	8.43204	8.32899	10.0024	10.0024	10.0024	1.39549e-31	9.96777e-34
mmu-let-7d	7.13804	7.18648	7.18648	0.0539858	0.0949029	0.0517521	0.0179283	0	0.00462898	7.31355	7.21336	7.16266	0.144736	0.0678117	0.0341621	0.056529	0.0539858	0.0395748	7.4264	7.45358	7.11277	0.122682	0.114415	0.0839623	0.00863695	0.00863695	0.025994	7.39603	7.39603	7.34568	0.0805039	0.294505	0.0739789	0.0151774	0.0233966	0.025994	5.33328	6.0365	6.01445	1.75411e-33	8.3529e-36
mmu-let-7i	7.34568	7.505	7.39603	0.0539858	0.0949029	0.0517521	0.0179283	0	0.00462898	7.64842	7.505	7.55566	0.144736	0.0678117	0.0341621	0.056529	0.0539858	0.0395748	7.73766	7.70843	7.4264	0.122682	0.114415	0.0839623	0.00863695	0.00863695	0.025994	7.70843	7.58859	7.73766	0.0805039	0.294505	0.0739789	0.0151774	0.0233966	0.025994	6.7363	6.99472	6.94916	3.6172e-39	8.612e-42
