# Supplementary material for: Involvement of Histone Acetylation of Sox17 and Foxa2 Promoters during Mouse Definitive Endoderm Differentiation Revealed by MicroRNA Profiling
Source: PLoS One. 2011 Nov 23;6(11):e27965. doi: 10.1371/journal.pone.0027965 (PMC3223193; doi:10.1371/journal.pone.0027965)
Supplement: Table S3 — Differentially expressed miRNAs at day3 samples. Identification of differentially expressed miRNAs was described in the methods section. 90 differentially expressed miRNAs under the cutoff as FDR <0.05 and fold>2 or <0.5 were identified from the 3 day samples. (XLS) [file pone.0027965.s011.xls]

## Sheet: 3 day_Fold change = 2
Table S3.differentially expressed miRNAs at day3 samples
SystematicName	Fold change([3a-3d] vs [B27-3d])	Regulation([3a-3d] vs [B27-3d])	Fold change([A-3d] vs [B27-3d])	Regulation([A-3d] vs [B27-3d])	Fold change([Aplus3a-3d] vs [B27-3d])	Regulation([Aplus3a-3d] vs [B27-3d])	3a-1_3d	3a-2_3d	3a-3_3d	A+3a-1_3d	A+3a-2_3d	A+3a-3_3d	A-1_3d	A-2_3d	A-3_3d	B27-1_3d	B27-2_3d	B27-3_3d
mmu-miR-32	1.66375	up	5.33752	up	3.29727	up	0.0539858	1.53823	1.0601	1.95051	1.57715	2.08514	2.74197	2.65263	2.3029	0.0805039	0.294505	0.0739789
mmu-miR-297a*	1.71201	up	1.17581	up	2.3343	up	3.12371	3.40776	3.17717	3.90943	3.73333	3.40776	2.67914	2.56425	2.83914	2.3029	2.76239	2.31627
mmu-miR-369-3p	1.26224	down	1.01285	down	2.0747	up	3.82622	4.14977	3.90943	5.30269	5.2266	5.52283	4.26562	4.26562	4.30692	4.30692	4.3396	4.24689
mmu-miR-130b*	1.37993	down	1.85369	down	2.84897	down	3.21174	3.71662	3.48224	2.67914	2.31627	2.27766	3.19362	3.17717	2.76239	3.73333	4.21389	3.85716
mmu-miR-322	1.19149	up	2.74081	down	3.38449	down	7.13804	7.04524	7.07175	5.09273	5.03446	5.09273	5.27682	5.33328	5.52283	6.85401	6.78872	6.85401
mmu-miR-9*	1.53166	up	4.72258	up	1.97775	down	2.24452	2.332	2.25849	0.144736	0.0678117	1.82561	3.84391	3.87009	3.99446	2.40595	0.294505	2.28928
mmu-miR-669b	2.12891	up	1.1994	up	2.2303	up	6.32426	6.30514	6.24877	6.26784	6.33808	6.4736	5.36038	5.46318	5.57118	5.41768	5.36038	4.82975
mmu-miR-375	5.85297	up	2.90228	up	7.39824	up	3.69648	2.72129	3.61661	4.08655	3.22854	3.73333	2.39288	2.31627	2.28928	0.0805039	0.294505	2.01186
mmu-miR-31	1.00487	up	2.09997	up	1.93627	up	4.48884	4.4585	4.3396	5.57118	5.25185	5.30269	5.59301	5.39654	5.48745	4.48884	4.16821	4.60885
mmu-miR-29b	1.10132	up	3.83362	up	2.49202	up	3.48224	3.90943	3.69648	4.87288	4.80994	4.93956	5.51169	5.51169	5.46318	3.48224	4.30692	2.88129
mmu-miR-291a-5p	1.56624	up	2.71959	up	2.96464	up	6.1527	6.11235	6.0862	6.92962	7.04524	7.13804	6.94916	6.88338	6.90694	5.4416	5.39654	5.57118
mmu-miR-574-5p	1.05106	down	1.47561	down	2.48053	down	7.45358	7.34568	7.70843	6.45632	6.0862	6.24877	6.97282	7.07175	6.99472	7.4264	7.64842	7.64842
mmu-miR-30a*	2.54855	up	1.58904	down	1.2579	down	2.02708	2.27766	2.06982	0.144736	0.0678117	1.11992	0.122682	0.114415	0.0839623	0.0805039	0.294505	1.95051
mmu-miR-27b	1.06027	up	2.34883	up	2.28932	up	6.26784	6.28786	6.22742	7.31355	7.37464	7.4264	7.45358	7.34568	7.4264	6.11235	6.11235	6.30514
mmu-miR-23a	1.37018	up	2.6996	up	3.69776	up	7.2883	7.26095	7.31355	8.63074	8.8516	8.67733	8.28966	8.21863	8.28966	6.83147	6.7613	6.90694
mmu-miR-292-3p	1.33827	up	2.23793	up	3.08421	up	11.6376	11.6376	11.6376	12.8421	12.8421	12.8421	12.4679	12.2023	12.4679	11.1553	11.1553	11.341
mmu-miR-125b-5p	1.1444	up	5.49973	down	3.13989	down	6.80739	6.92962	6.90694	5.13402	4.93956	5.03446	4.32145	4.19245	4.16821	6.7363	6.60303	6.72085
mmu-miR-351	1.17548	up	2.07763	down	2.11363	down	1.34973	1.55728	1.27861	0.144736	0.0678117	0.0341621	0.122682	0.114415	0.0839623	1.59568	0.294505	1.59568
mmu-miR-205	2.80008	up	6.92298	up	6.17261	up	3.33513	3.3217	3.50706	4.71596	4.3396	4.52958	4.90769	4.58699	4.58699	2.28928	0.294505	3.12371
mmu-let-7c	1.61567	up	7.52583	up	3.89907	up	2.06982	2.35985	2.28928	3.99446	3.26249	3.27498	4.50891	4.3396	4.52958	2.13186	0.294505	2.21618
mmu-miR-125a-5p	1.02524	down	2.12601	up	1.98546	up	5.8581	5.8883	5.91817	7.04524	6.78872	6.90694	7.09302	6.99472	6.94916	5.8883	5.77182	6.11235
mmu-miR-181c	1.05906	down	2.73917	up	5.73383	up	0.0539858	0.0949029	0.0517521	2.40595	2.76239	2.83914	2.3029	0.114415	2.39288	0.0805039	0.294505	0.0739789
mmu-let-7e	2.0248	up	10.8438	up	8.73278	up	2.3029	2.39288	3.12371	4.90769	4.60885	4.62893	5.09273	4.99491	4.99491	2.24452	0.294505	2.22712
mmu-miR-293*	2.94171	up	7.19086	up	8.27032	up	1.59568	1.92759	1.59568	3.59514	2.99059	3.00708	3.16085	2.67914	3.14749	0.0805039	0.294505	0.0739789
mmu-miR-1187	1.1929	down	1.6216	down	2.73411	down	6.24877	6.20604	6.56145	5.38075	4.99491	5.05079	5.8581	5.94101	5.8883	6.39046	6.70372	6.6855
mmu-miR-294*	2.12906	up	3.7727	up	4.4772	up	5.19974	5.11278	5.11278	6.0365	6.26784	6.33808	5.99163	5.99163	5.91817	4.21389	3.48224	4.4585
mmu-miR-200c	1.18096	up	3.37342	up	3.01639	up	5.81647	5.81647	5.77182	7.13804	7.16266	7.16266	7.34568	7.2883	7.31355	5.48745	5.52283	5.67461
mmu-miR-542-3p	2.05728	up	7.39351	up	1.61695	up	1.81464	0.0949029	1.66166	0.144736	0.0678117	2.31627	2.21618	3.27498	3.61661	0.0805039	0.294505	0.0739789
mmu-miR-302b*	1.05906	down	2.17273	up	4.67056	up	0.0539858	0.0949029	0.0517521	2.4401	2.37678	2.3029	1.7655	0.114415	1.92759	0.0805039	0.294505	0.0739789
mmu-miR-335-5p	1.10491	up	6.94738	down	5.30767	down	8.77467	8.77467	8.77467	6.22742	6.1527	6.28786	5.91817	5.59301	5.99163	8.63074	8.63074	8.63074
mmu-miR-124	1.19959	down	7.13021	down	8.60331	down	5.65399	5.41768	5.69283	2.86356	2.72129	2.65263	3.14749	3.16085	2.74197	6.0606	5.79872	5.69283
mmu-miR-367	1.11583	down	2.23055	up	1.88442	up	9.36112	9.57838	9.43218	10.4562	10.5661	10.5661	10.6633	10.9917	10.6633	9.89964	9.89964	9.04676
mmu-miR-291a-3p	1.35254	up	2.95644	up	3.38004	up	11.341	11.1553	10.9917	12.2023	12.6249	12.6249	12.2023	12.4679	12.2023	10.8074	10.8074	10.5661
mmu-miR-335-3p	1.00704	up	3.22323	down	1.89008	down	7.80381	7.70843	7.61606	6.70372	6.80739	6.83147	5.96642	6.22742	5.83855	7.70843	7.55566	7.83382
mmu-miR-135a	1.16639	down	4.28325	down	3.6944	down	4.82975	4.87288	4.62893	2.55293	3.19362	3.59514	2.66672	2.74197	3.29291	5.07404	5.05079	4.87288
mmu-miR-290-3p	1.85637	up	2.85714	up	3.29016	up	5.07404	4.99491	5.17131	5.8581	5.91817	5.94101	5.67461	5.79872	5.63319	4.24689	3.99446	4.32145
mmu-miR-100	1.59204	up	11.4235	down	11.6214	down	4.28972	4.12726	4.4585	0.144736	0.0678117	0.0341621	0.122682	0.114415	0.0839623	3.50706	3.22854	4.12726
mmu-miR-196b	4.19537	up	2.5165	up	4.74763	up	2.28928	2.17575	2.19035	2.39288	2.25849	2.53924	0.122682	2.21618	2.10438	0.0805039	0.294505	0.0739789
mmu-miR-10b	5.24164	up	2.27883	down	1.27954	up	5.8883	5.8581	6.01445	4.19245	3.59514	3.87009	2.37678	2.28928	2.35985	2.99059	3.40776	4.19245
mmu-miR-709	1.55015	down	2.51018	down	2.64059	down	10.8074	10.8074	10.8074	10.0024	10.1121	10.0024	10.1121	10.1121	10.1121	11.341	11.341	11.6376
mmu-miR-292-5p	1.59264	up	1.97428	up	2.99663	up	6.0862	6.13622	6.0365	6.90694	6.99472	7.09302	6.4736	6.33808	6.37697	5.25185	5.25185	5.74095
mmu-miR-23b	1.02175	down	2.05625	up	2.1816	up	6.6855	6.65865	6.65865	7.73766	7.86721	7.86721	7.73766	7.70843	7.76986	6.60303	6.6855	6.80739
mmu-miR-340-3p	1.32985	down	1.77393	down	5.72408	down	2.74197	2.88129	2.72129	0.144736	0.0678117	1.81464	2.40595	1.97023	2.72129	3.12371	2.72129	3.73333
mmu-miR-293	1.36759	up	1.91516	up	2.31037	up	11.4945	11.4945	11.341	12.4679	11.9291	12.2023	11.9291	11.9291	11.9291	10.9917	10.9917	10.9917
mmu-miR-685	1.32636	down	2.59213	down	2.52428	down	4.85055	4.90769	4.85055	3.82622	3.87009	4.12726	3.85716	3.99446	3.85716	5.27682	5.11278	5.4416
mmu-miR-129-3p	1.88662	down	2.17406	down	2.58457	down	3.89051	4.08655	4.08655	3.16085	3.84391	3.69648	3.90943	3.84391	3.69648	4.82975	4.80994	5.17131
mmu-miR-340-5p	1.30719	up	1.18359	down	2.22903	down	4.36445	4.21389	4.52958	3.14749	2.65263	2.67914	3.73333	3.59514	3.89051	4.14977	4.58699	3.21174
mmu-miR-31*	1.05906	down	4.31876	up	1.98299	up	0.0539858	0.0949029	0.0517521	0.144736	1.81464	1.45265	2.25849	2.19035	2.332	0.0805039	0.294505	0.0739789
mmu-let-7a	1.10572	up	2.28509	up	2.33258	up	3.85716	3.00708	4.12726	4.93956	4.56681	4.71596	4.71596	4.56681	4.85055	2.88129	3.50706	4.16821
mmu-miR-20b	1.28495	down	1.93169	down	2.01635	down	11.9291	11.9291	11.9291	11.341	11.341	11.1553	11.341	11.341	11.341	12.2023	12.2023	12.4679
mmu-miR-199a-3p	1.34068	up	5.01398	down	3.03825	down	4.21389	4.24689	4.30692	2.3457	1.95051	2.39288	2.19035	0.114415	2.21618	4.08655	3.26249	4.14977
mmu-miR-302a*	2.12653	down	1.70177	up	2.50662	up	3.99446	4.10996	3.84391	6.37697	6.42363	6.39046	5.79872	5.8581	5.8581	5.05079	4.96329	5.19974
mmu-miR-19b	1.25222	up	1.51705	down	2.05935	down	12.4679	12.4679	12.4679	11.1553	10.8074	11.341	11.4945	11.4945	11.6376	12.4679	12.4679	11.4945
mmu-miR-290-5p	1.32586	up	1.4665	up	2.01291	up	8.57948	8.63074	8.63074	9.10904	9.26948	9.26948	8.77467	8.77467	8.72796	8.18197	8.18197	8.25621
mmu-miR-222	1.69045	down	4.34779	up	8.51322	up	0.0539858	0.0949029	0.0517521	3.48224	4.10996	4.14977	3.00708	3.14749	2.67914	2.10438	0.294505	0.0739789
mmu-miR-467c	2.05814	up	1.03312	up	1.93413	up	5.74095	5.69283	5.74095	5.71868	5.57118	5.61593	4.80994	4.50891	4.87288	4.62893	4.4585	4.96329
mmu-miR-99a	1.80492	up	2.73934	down	2.78681	down	2.332	2.52956	2.37678	0.144736	0.0678117	0.0341621	0.122682	0.114415	0.0839623	2.08514	0.294505	2.3029
mmu-miR-200b	1.18771	up	3.23449	up	3.37441	up	7.505	7.52907	7.47714	8.90026	9.10904	9.02127	8.90026	9.04676	8.90026	7.18648	7.23451	7.34568
mmu-miR-762	1.51951	up	2.86571	down	1.44256	up	2.15515	2.53924	1.99416	1.92759	2.3457	2.19035	0.122682	0.114415	0.0839623	2.19035	0.294505	2.39288
mmu-miR-302c*	1.05906	down	1.33199	up	3.1022	up	0.0539858	0.0949029	0.0517521	2.04514	1.7655	1.53823	0.122682	0.114415	1.45265	0.0805039	0.294505	0.0739789
mmu-miR-669f	2.09914	up	1.35294	up	1.67329	up	8.72796	8.72796	8.72796	8.52246	8.28966	8.39046	8.04585	8.11848	8.11848	7.76986	7.58859	7.61606
mmu-miR-181b	1.14398	down	22.4443	down	17.603	down	5.11278	5.15318	5.09273	0.144736	1.82561	1.55728	2.27766	0.114415	0.0839623	5.19974	5.38075	5.36038
mmu-miR-34c	1.31907	up	2.82474	up	1.96716	up	3.87009	2.99059	2.53924	3.69648	3.71662	3.71662	4.10996	4.4585	4.12726	2.55293	3.24248	2.40595
mmu-miR-421	1.26928	down	2.37911	up	1.21386	up	2.58224	2.67914	2.35985	3.24248	3.00708	3.24248	4.16821	4.08655	4.14977	2.67914	3.21174	2.76239
mmu-miR-503	1.39859	up	8.52953	down	8.67732	down	4.3396	3.48224	3.22854	0.144736	0.0678117	0.0341621	0.122682	0.114415	0.0839623	3.00708	3.87009	2.72129
mmu-miR-219	1.07663	up	90.4187	down	91.9854	down	6.52097	6.7613	6.85401	0.144736	0.0678117	0.0341621	0.122682	0.114415	0.0839623	6.80739	6.97282	6.0365
mmu-miR-374	1.24345	down	2.07111	up	1.46201	up	5.15318	5.17131	5.25185	6.13622	5.96642	6.0606	6.6855	6.42363	6.56145	5.46318	5.46318	5.59301
mmu-miR-338-5p	1.20413	up	2.44635	up	3.51044	up	1.43468	0.0949029	1.18111	2.70332	2.42216	2.21618	1.84863	2.10438	1.82561	1.53823	0.294505	0.0739789
mmu-miR-1224	1.26597	down	2.59414	down	2.05926	down	12.6249	12.6249	12.6249	11.6376	12.2023	11.9291	11.6376	11.6376	11.4945	13.0266	12.8421	13.0266
mmu-miR-878-3p	2.32158	down	2.25787	down	2.29699	down	0.0539858	0.0949029	0.0517521	0.144736	0.0678117	0.0341621	0.122682	0.114415	0.0839623	1.55728	0.294505	1.99416
mmu-miR-297c	8.23629	up	1.57952	up	2.782	up	3.00708	3.29291	3.27498	0.144736	1.97023	2.76239	0.122682	0.114415	2.19035	0.0805039	0.294505	0.0739789
mmu-miR-27a	1.33984	up	3.27306	up	4.15334	up	6.88338	6.90694	6.7613	8.39046	8.57948	8.47831	8.15549	8.18197	8.0799	6.43867	6.45632	6.39046
mmu-miR-429	1.11846	up	3.61499	up	2.94832	up	6.60303	6.4736	6.43867	7.86721	7.93389	7.90936	8.21863	8.15549	8.21863	6.26784	6.32426	6.43867
mmu-miR-1901	1.47839	down	1.70741	down	2.11107	down	4.56681	4.55035	4.60885	4.16821	4.50891	3.50706	4.30692	4.30692	4.48884	5.13402	5.17131	5.11278
mmu-miR-489	1.05906	down	14.9328	up	5.2638	up	0.0539858	0.0949029	0.0517521	2.72129	2.53924	2.37678	3.89051	4.14977	4.10996	0.0805039	0.294505	0.0739789
mmu-miR-18a*	1.20148	down	1.47602	down	2.09271	down	3.61661	3.84391	3.59514	3.12371	2.86356	2.66672	3.48224	3.40776	3.27498	3.89051	4.36445	3.59514
mmu-miR-200a	1.38929	up	3.8122	up	3.67086	up	5.94101	5.96642	5.94101	7.2883	7.2883	7.47714	7.31355	7.37464	7.52907	5.55151	5.57118	5.30269
mmu-miR-150	4.12163	up	1.03	down	1.24392	up	2.17575	2.22712	2.17575	0.144736	0.0678117	1.18111	0.122682	0.114415	0.0839623	0.0805039	0.294505	0.0739789
mmu-miR-24	1.07771	up	2.48017	up	2.56673	up	7.39603	7.47714	7.45358	8.67733	8.67733	8.72796	8.67733	8.67733	8.57948	7.26095	7.2883	7.45358
mmu-miR-10a	3.85275	up	2.51089	down	11.5337	down	5.4416	5.55151	5.67461	0.144736	0.0678117	0.0341621	2.35985	2.25849	2.22712	2.89954	3.71662	4.21389
mmu-miR-710	1.37895	down	2.01959	down	1.43323	down	3.16085	3.61661	3.00708	3.22854	3.21174	3.17717	2.86356	2.86356	2.40595	3.82622	4.08655	3.26249
mmu-miR-99b*	1.90554	down	1.73389	down	3.21515	down	3.59514	2.56425	2.55293	2.08514	2.39288	1.97023	2.9179	2.88129	3.3217	3.69648	4.10996	3.69648
mmu-miR-153	2.42306	up	1.6714	down	1.70036	down	2.01186	2.25849	2.10438	0.144736	0.0678117	0.0341621	0.122682	0.114415	0.0839623	2.17575	0.294505	0.0739789
mmu-miR-124*	1.4205	down	6.52767	down	6.64077	down	2.72129	2.15515	2.04514	0.144736	0.0678117	0.0341621	0.122682	0.114415	0.0839623	2.3457	2.9179	3.17717
mmu-miR-92a	1.6132	down	2.12864	down	2.56133	down	11.1553	11.341	11.4945	10.6633	10.6633	10.6633	10.9917	10.8074	10.9917	11.9291	11.9291	12.2023
mmu-miR-669d	1.80995	up	1.00642	up	2.08662	up	5.51169	5.51169	5.59301	5.74095	5.67461	5.81647	4.55035	4.71596	4.80994	4.60885	4.87288	4.56681
mmu-miR-92a*	1.74272	up	2.81308	down	2.41122	down	2.3457	2.55293	2.3029	0.144736	0.0678117	0.775667	0.122682	0.114415	0.0839623	2.25849	0.294505	2.24452
mmu-miR-295*	2.06244	up	4.69668	up	5.69344	up	4.10996	3.87009	3.85716	5.51169	5.30269	5.41768	5.15318	5.09273	5.15318	2.70332	3.3217	2.67914
mmu-miR-141	1.23572	up	9.41129	up	6.94779	up	2.70332	3.22854	2.88129	5.46318	5.36038	5.46318	5.94101	5.96642	5.69283	2.52956	3.17717	2.19035
mmu-miR-295	1.38275	up	2.13828	up	2.44845	up	12.2023	12.2023	12.2023	13.0266	13.0266	13.0266	12.6249	12.8421	13.0266	11.6376	11.6376	11.9291
